# Supplementary material for: Childhood growth and neurocognition are associated with distinct sets of metabolites
Source: eBioMedicine. 2019 May 25;44:597–606. doi: 10.1016/j.ebiom.2019.05.043 (PMC6604877; doi:10.1016/j.ebiom.2019.05.043)
Supplement: Supplementary Table 1 — List of all metabolites associated with four year outcomes with P and r values [file mmc3.xlsx]

## Sheet: Supplementary Table 1
FOUR YEAR HAZ					FOUR YEAR ΔHAZ					FOUR YEAR WPPSI-III FULL SCALE IQ SCORE
Analyte	p value	r value	FDR		Analyte	p value	r value	FDR		Analyte	p value	r value	FDR
SM..OH..C14.1 40wk plasma	0.000275812	0.32117	0.0370117		SM..OH..C14.1 40wk plasma	0.000986037	0.292324	0.11837		PC.ae.C30.2 36m plasma	3.4e-07	0.454295	5.27e-05
PC.aa.C32.3 40wk plasma	0.000569781	0.305103	0.0370117		PC.aa.C28.1 36m plasma	0.00230602	0.280312	0.238201		PC.ae.C30.1 36m plasma	2.34e-06	0.423937	0.00018135
Total.SM.OH. 40wk plasma	0.000784951	0.297709	0.0370117		SM..OH..C22.1 40wk plasma	0.00210177	0.273664	0.11837		PC.aa.C32.3 36m plasma	4.55e-06	0.412794	0.000235083
Thr 36m plasma	0.0012103	0.296905	0.187596		Total.SM.OH. 40wk plasma	0.00219204	0.272589	0.11837		lysoPC.a.C28.1 36m plasma	8.38e-06	0.402171	0.000324725
SM..OH..C22.1 40wk plasma	0.000913869	0.29413	0.0370117		C5 36m plasma	0.00344249	0.269472	0.238201		PC.aa.C28.1 36m plasma	1.97e-05	0.38666	0.0006107
SM.C20.2 40wk plasma	0.00122002	0.287201	0.0395286		SM.C20.2 40wk plasma	0.00313297	0.26328	0.126885		PC.aa.C32.2 36m plasma	0.00012638	0.34992	0.00326482
SM..OH..C24.1 40wk plasma	0.00158301	0.280802	0.0427412		C2 36m plasma	0.00461034	0.261288	0.238201		PC.aa.C34.4 36m plasma	0.000425356	0.323262	0.0094186
SM..OH..C22.2 40wk plasma	0.00261731	0.268008	0.0605721		SM..OH..C22.2 40wk plasma	0.00484823	0.251439	0.134906		PC.ae.C32.2 36m plasma	0.000682551	0.312181	0.0132244
SM.C20.2 36m plasma	0.00552105	0.256109	0.23341		C4 36m plasma	0.00712334	0.248612	0.248331		PC.ae.C30.0 36m plasma	0.00107302	0.301166	0.0184797
SM..OH..C14.1 36m plasma	0.00557128	0.255846	0.23341		PC.ae.C34.2 40wk plasma	0.00585005	0.246175	0.134906		PC.aa.C34.3 36m plasma	0.00173307	0.289007	0.0268627
SM..OH..C22.2 36m plasma	0.00602349	0.25357	0.23341		PC.ae.C36.2 40wk plasma	0.00626844	0.244212	0.134906		Thr 40wk plasma	0.00123299	0.288081	0.0998724
SM..OH..C16.1 40wk plasma	0.00727961	0.239909	0.124677		PC.aa.C28.1 40wk plasma	0.00666203	0.242468	0.134906		PC.ae.C34.3 36m plasma	0.00233521	0.281169	0.0305284
PC.aa.C32.2 40wk plasma	0.00910501	0.233334	0.124677		lysoPC.a.C28.1 36m plasma	0.0088575	0.242026	0.248331		PC.ae.C42.1 36m plasma	0.00236349	0.280848	0.0305284
PC.ae.C36.2 40wk plasma	0.00923531	0.23291	0.124677		SM..OH..C14.1 36m plasma	0.00996466	0.238395	0.248331		SM..OH..C14.1 36m plasma	0.00289597	0.275371	0.0345288
Trp 36m plasma	0.0123386	0.231672	0.346019		PC.ae.C36.3 40wk plasma	0.00885445	0.234163	0.143442		SM..OH..C22.2 36m plasma	0.0036115	0.269291	0.0374211
Total.SM.OH. 36m plasma	0.0169931	0.221256	0.346019		PC.ae.C32.2 36m plasma	0.0119566	0.232673	0.248331		lysoPC.a.C26.1 36m plasma	0.00362139	0.269215	0.0374211
PC.aa.C34.3 40wk plasma	0.0136671	0.220938	0.158148		Leu 36m plasma	0.0128171	0.230457	0.248331		Total.SM.OH. 36m plasma	0.00891745	0.24286	0.0863878
SM..OH..C16.1 36m plasma	0.0172937	0.220673	0.346019		PC.ae.C44.4 36m plasma	0.0175124	0.220254	0.277553		Primary.Secondary 40wk plasma	0.00854637	0.236158	0.153835
Val 36m plasma	0.0178591	0.219599	0.346019		PC.aa.C34.2 40wk plasma	0.0150245	0.217956	0.216721		PC.ae.C42.3 36m plasma	0.011997	0.233569	0.109384
PC.ae.C34.2 40wk plasma	0.0177904	0.212543	0.171919		SM..OH..C24.1 40wk plasma	0.0161926	0.215572	0.216721		Thr 36m plasma	0.0145045	0.227441	0.113341
SM.C18.1 36m plasma	0.0253901	0.207535	0.356914		Val 36m plasma	0.0206039	0.214769	0.277553		SM..OH..C16.1 36m plasma	0.0146106	0.227203	0.113341
PC.aa.C36.2 40wk plasma	0.0223279	0.205067	0.190375		PC.aa.C32.3 40wk plasma	0.0173912	0.213277	0.216721		PC.ae.C44.6 36m plasma	0.0146247	0.227172	0.113341
C2 36m plasma	0.0297685	0.201877	0.356914		PC.aa.C38.5 36m plasma	0.0223397	0.211993	0.277553		PC.ae.C40.1 36m plasma	0.0164507	0.223293	0.119328
lysoPC.a.C28.1 36m plasma	0.0310752	0.200325	0.356914		C14.1 36m plasma	0.0236324	0.210044	0.277553		SM.C16.1 36m plasma	0.0169368	0.222323	0.119328
PC.ae.C44.6 36m plasma	0.0312216	0.200155	0.356914		Trp 36m plasma	0.0239201	0.209623	0.277553		PC.ae.C34.2 36m plasma	0.0177724	0.220712	0.11977
PC.aa.C28.1 40wk plasma	0.0298836	0.195116	0.230531		SM..OH..C16.1 40wk plasma	0.0207604	0.207488	0.230859		PC.aa.C36.6 36m plasma	0.0186855	0.219024	0.120677
PC.ae.C34.3 36m plasma	0.0366953	0.194224	0.356914		PC.aa.C36.2 40wk plasma	0.0213758	0.206519	0.230859		SM..OH..C22.1 40wk plasma	0.017658	0.213645	0.485391
PC.aa.C28.1 36m plasma	0.0371981	0.193717	0.356914		PC.ae.C30.0 36m plasma	0.0273387	0.204922	0.277553		PC.ae.C34.0 36m plasma	0.026038	0.207544	0.157242
PC.aa.C34.2 40wk plasma	0.0318858	0.192842	0.234796		PC.ae.C34.1 40wk plasma	0.0240688	0.202544	0.243696		PC.ae.C32.1 36m plasma	0.0263761	0.207087	0.157242
Met 36m plasma	0.0391496	0.191804	0.356914		PC.ae.C30.2 36m plasma	0.0305142	0.200984	0.277553		lysoPC.a.C28.0 36m plasma	0.027817	0.205191	0.158172
PC.aa.C38.4 36m plasma	0.0401694	0.190836	0.356914		PC.aa.C34.3 40wk plasma	0.0256303	0.200411	0.244241		SM..OH..C22.1 36m plasma	0.0285729	0.20423	0.158172
PC.ae.C40.2 36m plasma	0.0458975	0.18575	0.356914		PC.ae.C44.5 36m plasma	0.0312772	0.20009	0.277553		PC.aa.C24.0 36m plasma	0.031753	0.200409	0.169715
SM.C16.1 36m plasma	0.0460534	0.185619	0.356914		Ile 36m plasma	0.0322319	0.198997	0.277553		PC.aa.C42.1 36m plasma	0.0328514	0.199164	0.169732
Thr 40wk plasma	0.0401505	0.184575	0.263604		SM..OH..C22.2 36m plasma	0.0384983	0.192433	0.314065		Met 36m plasma	0.0349895	0.196839	0.174948
PC.aa.C42.6 40wk plasma	0.0406797	0.184097	0.263604		Primary.Secondary 40wk plasma	0.0326634	0.191992	0.103238		PC.aa.C34.4 40wk plasma	0.0291427	0.196786	0.485391
CA 40wk plasma	0.0422484	0.182707	0.25349		SM.C26.0 40wk plasma	0.0355548	0.188973	0.308799		PC.aa.C38.5 40wk plasma	0.0291926	0.196726	0.485391
PC.ae.C44.4 36m plasma	0.0503889	0.18212	0.360163		PC.aa.C36.3 40wk plasma	0.0362171	0.188311	0.308799		SM..OH..C22.2 40wk plasma	0.0318653	0.193649	0.485391
SM..OH..C24.1 36m plasma	0.0532095	0.179975	0.360163		PC.ae.C30.1 40wk plasma	0.0381843	0.186402	0.309293		Total.SM.OH. 40wk plasma	0.0328049	0.192619	0.485391
PC.aa.C34.4 40wk plasma	0.0461178	0.179455	0.276707		PC.aa.C32.2 40wk plasma	0.0415807	0.183293	0.320766		lysoPC.a.C24.0 36m plasma	0.0410285	0.190863	0.194326
C4 36m plasma	0.0565168	0.177576	0.360163		PC.ae.C36.5 36m plasma	0.0497212	0.182642	0.358194		PC.ae.C44.3 36m plasma	0.0421992	0.189791	0.194326
Leu 36m plasma	0.0590464	0.175818	0.360163		PC.ae.C36.4 36m plasma	0.0518425	0.181003	0.358194		PC.ae.C36.2 36m plasma	0.0426263	0.189406	0.194326
SM.C26.0 40wk plasma	0.0540205	0.173463	0.312547		C10 36m plasma	0.0536795	0.179627	0.358194		Met 40wk plasma	0.037737	0.187589	0.485391
C5 36m plasma	0.0627468	0.173354	0.360163		Thr 36m plasma	0.0566844	0.177458	0.358194		PC.aa.C32.2 40wk plasma	0.0384281	0.186929	0.485391
PC.ae.C42.1 36m plasma	0.0627585	0.173347	0.360163		PC.ae.C34.3 36m plasma	0.0570361	0.17721	0.358194		Lys 36m plasma	0.0457625	0.186674	0.202662
SM..OH..C22.1 36m plasma	0.06497	0.171931	0.360163		SM.C18.1 36m plasma	0.0577732	0.176695	0.358194		Total.Essential.AAs 40wk plasma	0.0402867	0.185202	0.485391
PC.ae.C42.2 36m plasma	0.0671736	0.170558	0.360163		PC.ae.C32.2 40wk plasma	0.0506238	0.175943	0.372775		PC.aa.C40.5 40wk plasma	0.0419473	0.183715	0.485391
Tyr 36m plasma	0.0689484	0.169479	0.360163		PC.ae.C40.2 36m plasma	0.0614815	0.174183	0.366524		PC.aa.C42.6 36m plasma	0.0500268	0.183198	0.215027
PC.ae.C44.5 36m plasma	0.0697089	0.169023	0.360163		C18.1 36m plasma	0.0650156	0.171902	0.372834		PC.ae.C42.2 36m plasma	0.0513291	0.182185	0.215027
C14.2 36m plasma	0.0733351	0.166905	0.361622		PC.ae.C32.1 40wk plasma	0.0572558	0.171217	0.376582		PC.ae.C40.2 36m plasma	0.052914	0.180981	0.215833
lysoPC.a.C18.0 36m plasma	0.0753161	0.165783	0.361622		PC.ae.C34.3 40wk plasma	0.0588396	0.170156	0.376582		Val 40wk plasma	0.0495319	0.17749	0.513768
Tyr 40wk plasma	0.0706923	0.162878	0.376156		C3 36m plasma	0.0680438	0.170026	0.372834		PC.ae.C38.0 36m plasma	0.0591045	0.176546	0.234903
PC.ae.C32.2 40wk plasma	0.0719804	0.162148	0.376156		Total.PC 40wk plasma	0.0590632	0.170008	0.376582		PC.aa.C38.4 40wk plasma	0.0510319	0.176354	0.513768
PC.ae.C44.6 40wk plasma	0.0765216	0.159657	0.381281		Total.PC.aa 40wk plasma	0.060439	0.169108	0.376582		Total.PC.ae 36m plasma	0.0609332	0.175309	0.236116
PC.ae.C36.3 40wk plasma	0.0798542	0.157903	0.381281		C16 36m plasma	0.0705124	0.168547	0.372834		PC.aa.C36.2 40wk plasma	0.0570853	0.172032	0.513768
PC.ae.C38.4 40wk plasma	0.080022	0.157816	0.381281		PC.ae.C36.3 36m plasma	0.0743589	0.166322	0.372834		PC.ae.C36.3 36m plasma	0.0662993	0.171846	0.250644
PC.ae.C34.3 40wk plasma	0.0825354	0.156535	0.382021		PC.ae.C38.6 36m plasma	0.0750759	0.165918	0.372834		PC.ae.C36.5 36m plasma	0.0850079	0.161318	0.31372
PC.aa.C34.4 36m plasma	0.0972588	0.154715	0.443386		PC.aa.C38.4 36m plasma	0.0771762	0.164752	0.372834		PC.ae.C40.6 36m plasma	0.0905893	0.15854	0.314221
PC.aa.C40.4 40wk plasma	0.094949	0.150626	0.427271		PC.aa.C42.6 40wk plasma	0.0697151	0.163438	0.41829		SM..OH..C14.1 40wk plasma	0.0807	0.158111	0.641841
PC.ae.C34.0 40wk plasma	0.106395	0.145697	0.44422		Kynurenine 40wk plasma	0.073331	0.161394	0.424272		PC.ae.C38.4 36m plasma	0.0915538	0.158074	0.314221
PC.aa.C38.4 40wk plasma	0.109599	0.144393	0.44422		Lys 36m plasma	0.0845897	0.160828	0.372834		Val 36m plasma	0.0933194	0.15723	0.314221
SM.C24.0 40wk plasma	0.109684	0.144358	0.44422		PC.ae.C30.0 40wk plasma	0.0797819	0.157941	0.44161		SM.C20.2 36m plasma	0.0945928	0.15663	0.314221
C18.1 36m plasma	0.124428	0.14347	0.501581		PC.ae.C44.3 36m plasma	0.0925124	0.156927	0.372834		PC.aa.C30.0 36m plasma	0.09528	0.156308	0.314221
Lys 36m plasma	0.127537	0.142309	0.501581		PC.aa.C34.4 36m plasma	0.0933827	0.156515	0.372834		PC.aa.C38.4 36m plasma	0.0989677	0.154614	0.317391
Orn 36m plasma	0.127693	0.142251	0.501581		lysoPC.a.C26.0 40wk plasma	0.0863735	0.154636	0.44161		PC.aa.C36.6 40wk plasma	0.087929	0.154515	0.641841
PC.ae.C36.3 36m plasma	0.128802	0.141843	0.501581		lysoPC.a.C28.0 40wk plasma	0.0872316	0.154221	0.44161		SM.C18.1 36m plasma	0.100336	0.153998	0.317391
PC.ae.C38.5 36m plasma	0.12944	0.141609	0.501581		SM..OH..C16.1 36m plasma	0.0983482	0.15422	0.372834		PC.aa.C42.0 36m plasma	0.110874	0.149463	0.339149
Total.PC 40wk plasma	0.117487	0.141303	0.457683		PC.aa.C36.4 36m plasma	0.101415	0.152848	0.372834		PC.aa.C42.2 36m plasma	0.112129	0.148946	0.339149
Total.SM.and.OH 40wk plasma	0.12047	0.140176	0.457683		PC.ae.C42.3 36m plasma	0.102484	0.152377	0.372834		lysoPC.a.C26.0 36m plasma	0.114701	0.1479	0.339149
Total.PC.aa 40wk plasma	0.121484	0.139798	0.457683		PC.aa.C40.5 36m plasma	0.104805	0.151368	0.372834		PC.aa.C40.5 36m plasma	0.115967	0.147391	0.339149
C16.1.OH 36m plasma	0.137327	0.138789	0.519165		PC.ae.C38.5 36m plasma	0.105211	0.151194	0.372834		PC.aa.C36.2 36m plasma	0.119096	0.146153	0.34185
PC.aa.C40.5 36m plasma	0.141151	0.137466	0.520914		SM.C18.0 40wk plasma	0.0953781	0.150433	0.46822		Tyr 40wk plasma	0.106848	0.146107	0.641841
PC.ae.C44.5 40wk plasma	0.128662	0.13719	0.47371		Total.PC.ae 36m plasma	0.109721	0.149288	0.372834		PC.ae.C34.3 40wk plasma	0.106971	0.146056	0.641841
lysoPC.a.C17.0 36m plasma	0.145419	0.136021	0.521561		PC.aa.C38.3 36m plasma	0.109769	0.149268	0.372834		Lys 40wk plasma	0.106974	0.146055	0.641841
Ile 36m plasma	0.148056	0.135145	0.521561		Thr 40wk plasma	0.0988789	0.148883	0.471129		CA.CDCA.Unconjugated 40wk plasma	0.115377	0.142695	0.561312
PC.aa.C32.3 36m plasma	0.152956	0.133546	0.52685		SM.C16.1 36m plasma	0.111274	0.148646	0.372834		SM..OH..C24.1 40wk plasma	0.117102	0.142029	0.670079
SM.C26.1 40wk plasma	0.141136	0.13291	0.497044		PC.ae.C32.1 36m plasma	0.111424	0.148585	0.372834		SM..OH..C24.1 36m plasma	0.13155	0.141461	0.364111
SM.C26.0 36m plasma	0.16525	0.129698	0.540303		Tyr 36m plasma	0.112394	0.148188	0.372834		PC.aa.C42.6 40wk plasma	0.12316	0.139749	0.670079
PC.ae.C40.2 40wk plasma	0.152566	0.129234	0.525867		Total.SM.OH. 36m plasma	0.115033	0.147121	0.372834		PC.aa.C40.4 36m plasma	0.137617	0.139297	0.36964
PC.ae.C40.6 36m plasma	0.167024	0.12916	0.540303		PC.aa.C36.6 36m plasma	0.117978	0.145952	0.372834		Trp 36m plasma	0.13895	0.138832	0.36964
lysoPC.a.C20.4 36m plasma	0.170159	0.128221	0.540303		PC.ae.C34.2 36m plasma	0.119131	0.145501	0.372834		SM.C20.2 40wk plasma	0.127252	0.138257	0.670079
PC.aa.C40.4 36m plasma	0.171585	0.127797	0.540303		C14.1.OH 36m plasma	0.120269	0.145059	0.372834		Sum.Unconjugated 40wk plasma	0.12762	0.138125	0.561312
PC.ae.C30.2 36m plasma	0.174291	0.127002	0.540303		PC.aa.C40.4 40wk plasma	0.110422	0.144062	0.480794		PC.ae.C44.4 36m plasma	0.141713	0.137877	0.36964
SM.C24.1 40wk plasma	0.162784	0.12612	0.527318		PC.ae.C42.2 36m plasma	0.123761	0.143723	0.376135		PC.aa.C42.4 36m plasma	0.143086	0.137408	0.36964
PC.aa.C42.0 36m plasma	0.182468	0.124651	0.543347		PC.ae.C30.1 36m plasma	0.127551	0.142304	0.3802		PC.ae.C38.6 36m plasma	0.147353	0.135972	0.374423
C18 36m plasma	0.185713	0.123739	0.543347		PC.ae.C38.4 40wk plasma	0.116968	0.141501	0.480794		PC.aa.C34.2 40wk plasma	0.135183	0.135468	0.670079
PC.ae.C30.1 40wk plasma	0.171172	0.12367	0.527318		Tyr 40wk plasma	0.11791	0.141141	0.480794		PC.aa.C40.4 40wk plasma	0.144719	0.132275	0.670079
SM.C16.1 40wk plasma	0.171813	0.123487	0.527318		CA 40wk plasma	0.120267	0.140252	0.196801		Tyr 36m plasma	0.162575	0.13109	0.406437
PC.aa.C36.3 40wk plasma	0.175366	0.122479	0.527318		His 36m plasma	0.133738	0.140057	0.39112		Leu 36m plasma	0.165589	0.130164	0.407403
SM.C18.0 40wk plasma	0.176476	0.122167	0.527318		SM.C16.1 40wk plasma	0.121808	0.139678	0.480794		Trp 40wk plasma	0.153919	0.129342	0.670079
Total.SM 40wk plasma	0.178391	0.121632	0.527318		PC.aa.C40.4 36m plasma	0.136769	0.138985	0.392579		PC.aa.C34.3 40wk plasma	0.160572	0.127302	0.670079
PC.ae.C42.3 36m plasma	0.193542	0.121586	0.543347		PC.ae.C44.4 40wk plasma	0.123774	0.138953	0.480794		PC.ae.C40.4 36m plasma	0.176508	0.126912	0.420903
PC.aa.C38.0 36m plasma	0.194101	0.121435	0.543347		PC.ae.C36.0 40wk plasma	0.125814	0.138211	0.480794		TCA 40wk plasma	0.164114	0.126242	0.561312
lysoPC.a.C16.1 36m plasma	0.194387	0.121358	0.543347		PC.ae.C38.0 36m plasma	0.146499	0.135661	0.412862		PC.aa.C38.5 36m plasma	0.180952	0.125631	0.424963
PC.ae.C44.4 40wk plasma	0.188332	0.118923	0.527318		PC.aa.C38.3 40wk plasma	0.13539	0.134844	0.480794		PC.ae.C44.6 40wk plasma	0.177326	0.12243	0.670079
PC.aa.C38.3 40wk plasma	0.188603	0.11885	0.527318		PC.ae.C44.6 36m plasma	0.150292	0.13441	0.415987		CDCA 40wk plasma	0.185852	0.12008	0.561312
His 36m plasma	0.209806	0.117308	0.560955		Trp 40wk plasma	0.140548	0.133105	0.480794		CA 40wk plasma	0.187104	0.119742	0.561312
PC.aa.C42.4 36m plasma	0.209906	0.117283	0.560955		SM.C18.1 40wk plasma	0.145529	0.131472	0.480794		PC.ae.C34.2 40wk plasma	0.18878	0.119291	0.670079
PC.aa.C42.1 36m plasma	0.221656	0.114338	0.582316		lysoPC.a.C28.1 40wk plasma	0.147437	0.130857	0.480794		SM.C26.0 40wk plasma	0.192456	0.118314	0.670079
Met 40wk plasma	0.209832	0.1134	0.57566		PC.aa.C36.5 36m plasma	0.165036	0.129763	0.441045		PC.aa.C28.1 40wk plasma	0.193027	0.118163	0.670079
Kynurenine 36m plasma	0.22629	0.113207	0.584583		PC.aa.C34.4 40wk plasma	0.154026	0.12878	0.480794		PC.aa.C36.4 40wk plasma	0.203863	0.115363	0.670079
Val 40wk plasma	0.213207	0.11257	0.57566		PC.ae.C44.5 40wk plasma	0.154159	0.128739	0.480794		PC.ae.C36.2 40wk plasma	0.211728	0.113397	0.670079
C14.1.OH 36m plasma	0.235835	0.110929	0.590632		Total.SM.and.OH 40wk plasma	0.155304	0.128385	0.480794		PC.aa.C32.3 40wk plasma	0.215211	0.112543	0.670079
Total.SM.and.OH 36m plasma	0.238903	0.11021	0.590632		PC.aa.C26.0 40wk plasma	0.1557	0.128263	0.480794		PC.ae.C36.1 36m plasma	0.232475	0.112215	0.522227
PC.ae.C38.4 36m plasma	0.240063	0.10994	0.590632		PC.aa.C32.2 36m plasma	0.171099	0.127942	0.449497		Ile 40wk plasma	0.22161	0.111	0.670079
PC.aa.C32.2 36m plasma	0.25036	0.107581	0.606341		SM.C16.0 40wk plasma	0.157297	0.127774	0.480794		PC.aa.C42.5 36m plasma	0.246317	0.108977	0.537733
PC.ae.C34.1 40wk plasma	0.239866	0.106324	0.612417		PC.ae.C36.4 40wk plasma	0.163942	0.125776	0.491826		Total.PC.aa 40wk plasma	0.238484	0.107075	0.670079
SM.C18.0 36m plasma	0.256645	0.106174	0.612		C18 36m plasma	0.181385	0.124958	0.467128		PC.aa.C38.3 40wk plasma	0.239271	0.106897	0.670079
Phe 40wk plasma	0.241218	0.106021	0.612417		SM.C18.0 36m plasma	0.183838	0.124264	0.467128		PC.ae.C42.4 36m plasma	0.265932	0.104597	0.572492
C9 36m plasma	0.262599	0.104863	0.616709		PC.ae.C44.6 40wk plasma	0.171212	0.123659	0.504298		His 40wk plasma	0.25596	0.103209	0.670079
PC.ae.C40.6 40wk plasma	0.250397	0.103991	0.612417		SM.C26.0 36m plasma	0.191733	0.122078	0.468002		PC.aa.C40.6 40wk plasma	0.25645	0.103103	0.670079
PC.aa.C40.5 40wk plasma	0.253722	0.103268	0.612417		SM.C20.2 36m plasma	0.193235	0.121669	0.468002		Total.PC 36m plasma	0.273021	0.103068	0.578687
PC.ae.C38.0 40wk plasma	0.253928	0.103224	0.612417		C14.2 36m plasma	0.19324	0.121668	0.468002		C2 36m plasma	0.276276	0.102375	0.578687
PC.ae.C44.3 36m plasma	0.270754	0.103099	0.626372		PC.aa.C38.4 40wk plasma	0.180447	0.121063	0.513918		SM..OH..C16.1 40wk plasma	0.267571	0.10074	0.68804
Total.Pc.ae 40wk plasma	0.257578	0.102438	0.612417		PC.ae.C34.0 40wk plasma	0.1844	0.119982	0.513918		PC.ae.C36.5 40wk plasma	0.277613	0.0986623	0.699284
PC.aa.C36.6 40wk plasma	0.262136	0.101468	0.612417		SM..OH..C24.1 36m plasma	0.200842	0.119635	0.478931		PC.aa.C36.4 36m plasma	0.296364	0.0982153	0.608396
PC.ae.C38.6 36m plasma	0.28272	0.100576	0.627063		C5 40wk plasma	0.186449	0.119428	0.513918		lysoPC.a.C17.0 40wk plasma	0.280577	0.0980588	0.699284
SM.C16.0 40wk plasma	0.266801	0.100487	0.612417		Putrescine 40wk plasma	0.187168	0.119235	0.513918		PC.ae.C36.4 36m plasma	0.301458	0.0971903	0.608396
PC.ae.C34.2 36m plasma	0.284839	0.100136	0.627063		PC.ae.C36.0 36m plasma	0.204018	0.118802	0.479134		Total.PC 40wk plasma	0.287428	0.0966801	0.705505
PC.ae.C32.1 40wk plasma	0.26949	0.0999271	0.612417		PC.ae.C42.5 36m plasma	0.208425	0.117662	0.482178		Sum.Primary 40wk plasma	0.294039	0.0953704	0.716586
Total.lysoPC 36m plasma	0.287193	0.0996506	0.627063		Val 40wk plasma	0.196337	0.116816	0.514231		PC.aa.C40.6 36m plasma	0.32794	0.0920359	0.634238
PC.aa.C36.4 40wk plasma	0.272186	0.0993693	0.612417		Total.Pc.ae 40wk plasma	0.196783	0.1167	0.514231		C5 40wk plasma	0.3191	0.0905742	0.742617
PC.aa.C38.3 36m plasma	0.29122	0.0988261	0.627063		PC.aa.C36.4 40wk plasma	0.196804	0.116695	0.514231		PC.ae.C38.5 36m plasma	0.336561	0.090416	0.636183
Total.PC.ae 36m plasma	0.296293	0.0977979	0.629116		PC.aa.C34.1 40wk plasma	0.200816	0.115664	0.516385		Total.PC.aa 36m plasma	0.348701	0.088179	0.651189
Gly 40wk plasma	0.283154	0.0971373	0.628369		PC.aa.C36.1 40wk plasma	0.216352	0.111806	0.543319		Arg 36m plasma	0.368506	0.0846318	0.678252
C16 36m plasma	0.302252	0.0966051	0.633095		Total.SM 40wk plasma	0.217998	0.111409	0.543319		Total.lyso.and.PC 36m plasma	0.371945	0.084028	0.678252
PC.aa.C38.5 40wk plasma	0.287752	0.0962189	0.629943		PC.aa.C36.3 36m plasma	0.234101	0.111338	0.520654		SM.C16.1 40wk plasma	0.356932	0.0837735	0.785225
lysoPC.a.C16.0 36m plasma	0.307791	0.09551	0.636102		lysoPC.a.C26.1 36m plasma	0.235134	0.111094	0.520654		TCDCA 40wk plasma	0.360672	0.0831263	0.716586
PC.aa.C42.5 36m plasma	0.312744	0.0945417	0.637833		PC.ae.C38.4 36m plasma	0.24277	0.109313	0.529991		Orn 36m plasma	0.385108	0.0817475	0.694091
Lys 40wk plasma	0.29824	0.0941601	0.635721		SM.C24.0 40wk plasma	0.228187	0.108997	0.55398		Leu 40wk plasma	0.374041	0.0808463	0.79452
PC.ae.C36.4 36m plasma	0.317208	0.0936773	0.637895		PC.ae.C40.2 40wk plasma	0.229115	0.108781	0.55398		PC.ae.C38.2 36m plasma	0.400297	0.0791738	0.702717
SM.C16.0 36m plasma	0.325121	0.0921646	0.637895		C5.OH..C3.DC.M. 40wk plasma	0.24621	0.10491	0.583134		PC.aa.C38.0 36m plasma	0.403495	0.0786393	0.702717
CA.CDCA.Unconjugated 40wk plasma	0.31071	0.0917731	0.539072		Total.lyso.and.PC 40wk plasma	0.248372	0.104434	0.583134		Sum.Conjugated 40wk plasma	0.397791	0.0769151	0.716586
PC.aa.C26.0 40wk plasma	0.314329	0.0910922	0.647332		PC.ae.C36.1 40wk plasma	0.257691	0.102414	0.596369		CA.CDCA.Conjugated 40wk plasma	0.398103	0.0768643	0.716586
Sum.Unconjugated 40wk plasma	0.316323	0.0907192	0.539072		lysoPC.a.C18.2 40wk plasma	0.262716	0.101346	0.596428		PC.aa.C36.3 40wk plasma	0.402391	0.07617	0.79452
Total.SM 36m plasma	0.33339	0.0906087	0.640165		PC.ae.C42.1 36m plasma	0.280842	0.100967	0.583693		PC.aa.C36.5 40wk plasma	0.403097	0.0760562	0.79452
Total.Essential.AAs 40wk plasma	0.318797	0.0902585	0.647332		PC.ae.C40.5 36m plasma	0.281818	0.100763	0.583693		lysoPC.a.C16.1 36m plasma	0.438943	0.0728741	0.74765
lysoPC.a.C28.1 40wk plasma	0.326594	0.0888215	0.647332		PC.ae.C42.4 36m plasma	0.287796	0.0995267	0.583693		PC.ae.C38.0 40wk plasma	0.452112	0.0684155	0.822945
PC.aa.C34.3 36m plasma	0.343265	0.0887824	0.640165		PC.ae.C42.1 40wk plasma	0.271732	0.0994629	0.596428		C5 36m plasma	0.472547	0.0676479	0.779199
PC.aa.C36.4 36m plasma	0.343837	0.0886777	0.640165		PC.ae.C40.1 40wk plasma	0.272443	0.0993163	0.596428		Total.lyso.and.PC 40wk plasma	0.476845	0.0647372	0.839662
SM.C18.1 40wk plasma	0.327662	0.0886264	0.647332		Orn 36m plasma	0.296509	0.0977544	0.583693		PC.aa.C36.5 36m plasma	0.493789	0.0644484	0.797264
Total.Acylcarnitines 36m plasma	0.344847	0.088493	0.640165		PC.aa.C42.6 36m plasma	0.297022	0.0976512	0.583693		Pro 40wk plasma	0.487006	0.0632562	0.848333
PC.aa.C38.5 36m plasma	0.346928	0.0881134	0.640165		C6..C4.1.DC. 36m plasma	0.297495	0.0975561	0.583693		GCDCA 40wk plasma	0.489369	0.0629141	0.800786
PC.ae.C36.4 40wk plasma	0.332669	0.0877171	0.649305		Asp 36m plasma	0.303335	0.09639	0.587711		lysoPC.a.C17.0 36m plasma	0.504515	0.0628607	0.797784
lysoPC.a.C26.1 36m plasma	0.363143	0.0852041	0.650644		PC.ae.C38.5 40wk plasma	0.288043	0.0961611	0.608387		t4.OH.Pro 40wk plasma	0.508608	0.0601613	0.864404
PC.ae.C32.2 36m plasma	0.372959	0.0834817	0.650644		PC.aa.C32.3 36m plasma	0.312278	0.0946323	0.59757		PC.aa.C42.5 40wk plasma	0.512091	0.0596687	0.864404
PC.ae.C42.4 36m plasma	0.373595	0.083371	0.650644		PC.aa.C30.0 36m plasma	0.326115	0.0919763	0.616436		PC.aa.C36.0 36m plasma	0.530692	0.0590574	0.822573
PC.ae.C36.2 36m plasma	0.386527	0.081146	0.654869		PC.aa.C38.6 36m plasma	0.332739	0.0907302	0.621381		Gly 40wk plasma	0.520635	0.0584676	0.864404
PC.ae.C38.5 40wk plasma	0.373375	0.0806258	0.69525		PC.aa.C42.0 36m plasma	0.336888	0.0899578	0.621639		SM.C16.0 36m plasma	0.557263	0.0552919	0.832503
PC.ae.C40.4 36m plasma	0.389715	0.0806044	0.654869		PC.ae.C30.2 40wk plasma	0.320459	0.0899503	0.644065		PC.ae.C34.1 36m plasma	0.558583	0.0551072	0.832503
PC.ae.C42.5 36m plasma	0.400922	0.0787212	0.654869		PC.aa.C30.0 40wk plasma	0.324398	0.089224	0.644065		C0 40wk plasma	0.549395	0.0544962	0.872812
Total.lyso.and.PC 40wk plasma	0.386055	0.0785154	0.702706		PC.aa.C42.1 40wk plasma	0.326008	0.0889287	0.644065		C14.2 36m plasma	0.578245	0.0523792	0.837645
Asp 36m plasma	0.405017	0.0780409	0.654869		lysoPC.a.C16.1 36m plasma	0.343474	0.0887442	0.623119		PC.ae.C40.6 40wk plasma	0.575031	0.051041	0.882332
ADMA 36m plasma	0.411033	0.0770488	0.654869		PC.ae.C40.6 36m plasma	0.345731	0.0883317	0.623119		SM.C26.0 36m plasma	0.589307	0.0508635	0.840201
PC.ae.C30.2 40wk plasma	0.395967	0.0768944	0.704399		PC.ae.C34.0 36m plasma	0.351173	0.0873437	0.625653		Phe 40wk plasma	0.577867	0.0506633	0.882332
PC.ae.C30.0 36m plasma	0.415335	0.0763446	0.654869		Putrescine 36m plasma	0.375834	0.0829825	0.66198		PC.aa.C38.3 36m plasma	0.590851	0.0506529	0.840201
PC.ae.C40.1 36m plasma	0.418271	0.0758663	0.654869		Total.PC 36m plasma	0.384154	0.0815508	0.666036		Asn 40wk plasma	0.60096	0.0476186	0.882332
PC.ae.C36.0 40wk plasma	0.406148	0.0752547	0.704399		SM.C26.1 36m plasma	0.386731	0.0811112	0.666036		C18.2 40wk plasma	0.60416	0.047201	0.882332
PC.ae.C36.1 40wk plasma	0.406378	0.0752178	0.704399		PC.ae.C34.1 36m plasma	0.399492	0.0789597	0.674816		lysoPC.a.C18.0 36m plasma	0.617709	0.0470293	0.869591
PC.ae.C34.0 36m plasma	0.42893	0.0741465	0.664842		PC.aa.C42.5 36m plasma	0.400536	0.0787856	0.674816		SM.C24.0 40wk plasma	0.608973	0.0465745	0.882332
lysoPC.a.C24.0 40wk plasma	0.418911	0.0732326	0.714354		lysoPC.a.C26.1 40wk plasma	0.384751	0.0787304	0.73329		PC.ae.C44.5 36m plasma	0.62274	0.0463583	0.869591
C10 36m plasma	0.437221	0.0728256	0.66697		PC.ae.C40.1 36m plasma	0.410834	0.0770814	0.680629		Ile 36m plasma	0.63415	0.0448449	0.870906
lysoPC.a.C20.3 36m plasma	0.438909	0.0725585	0.66697		SM..OH..C22.1 36m plasma	0.412768	0.0767642	0.680629		PC.ae.C40.5 36m plasma	0.634918	0.0447434	0.870906
lysoPC.a.C26.0 40wk plasma	0.424884	0.0722988	0.716991		lysoPC.a.C28.0 36m plasma	0.418662	0.0758029	0.683079		C4 36m plasma	0.660309	0.0414171	0.874178
PC.aa.C40.6 36m plasma	0.454207	0.0701631	0.679078		SM.C26.1 40wk plasma	0.405256	0.0753973	0.75268		Total.Acylcarnitines 36m plasma	0.661204	0.0413009	0.874178
C14.1 36m plasma	0.45564	0.0699412	0.679078		CA.CDCA.Unconjugated 40wk plasma	0.408549	0.0748715	0.459617		C18 36m plasma	0.662489	0.041134	0.874178
lysoPC.a.C26.1 40wk plasma	0.441485	0.0697421	0.73444		lysoPC.a.C16.1 40wk plasma	0.418156	0.0733514	0.75268		Total.Acylcarnitines 40wk plasma	0.660109	0.040045	0.909097
PC.aa.C24.0 40wk plasma	0.444291	0.0693155	0.73444		Glu 36m plasma	0.440527	0.0723029	0.707515		Total.SM.and.OH 36m plasma	0.67147	0.0399713	0.874178
lysoPC.a.C28.0 40wk plasma	0.452733	0.0680408	0.736252		Total.Essential.AAs 40wk plasma	0.43992	0.0699808	0.774642		PC.ae.C42.5 36m plasma	0.690527	0.0375236	0.874178
C5 40wk plasma	0.458864	0.0671232	0.736252		Phe 40wk plasma	0.449579	0.0685153	0.777532		GCA 40wk plasma	0.685959	0.0368222	0.893835
PC.aa.C30.0 40wk plasma	0.460634	0.0668596	0.736252		PC.ae.C42.2 40wk plasma	0.45116	0.0682772	0.777532		PC.aa.C32.1 36m plasma	0.697971	0.0365743	0.874178
PC.ae.C30.0 40wk plasma	0.463566	0.0664242	0.736252		Total.Acylcarnitines 36m plasma	0.466898	0.0682099	0.716594		Spermidine 40wk plasma	0.689136	0.0364293	0.909097
PC.ae.C36.5 36m plasma	0.485126	0.0654545	0.716139		Total.PC.aa 36m plasma	0.467113	0.0681771	0.716594		PC.ae.C36.0 36m plasma	0.700524	0.0362496	0.874178
C0 40wk plasma	0.484323	0.0633838	0.746028		Met 36m plasma	0.470001	0.0677369	0.716594		PC.aa.C38.6 40wk plasma	0.695852	0.0356009	0.909097
C6..C4.1.DC. 36m plasma	0.499355	0.063342	0.730189		PC.ae.C40.4 36m plasma	0.48255	0.0658406	0.716594		SM.C18.0 36m plasma	0.724926	0.0331666	0.874178
lysoPC.a.C16.1 40wk plasma	0.487496	0.0629251	0.746028		PC.aa.C38.0 36m plasma	0.486455	0.0652558	0.716594		PC.ae.C36.3 40wk plasma	0.721691	0.0324402	0.912241
Trp 40wk plasma	0.492747	0.0621699	0.746028		lysoPC.a.C26.0 36m plasma	0.487007	0.0651734	0.716594		Gly 36m plasma	0.73182	0.032302	0.874178
PC.ae.C42.4 40wk plasma	0.500676	0.0610372	0.751015		Sum.Unconjugated 40wk plasma	0.472416	0.065119	0.500205		Orn 40wk plasma	0.727353	0.0317529	0.912241
PC.ae.C38.2 36m plasma	0.53605	0.0580339	0.762544		Phe 36m plasma	0.487851	0.0650474	0.716594		CDCA 36m	0.7366	0.0317041	0.834721
SM.C26.1 36m plasma	0.540133	0.0574548	0.762544		PC.aa.C40.3 40wk plasma	0.479528	0.0640798	0.817721		PC.ae.C38.5 40wk plasma	0.733285	0.0310347	0.912241
PC.ae.C40.5 36m plasma	0.553743	0.0555398	0.762544		Total.lyso.and.PC 36m plasma	0.497475	0.0636193	0.720641		CA.CDCA.Unconjugated 36m	0.744108	0.0307676	0.834721
lysoPC.a.C17.0 40wk plasma	0.546593	0.0546526	0.778392		SDMA 36m plasma	0.507218	0.0621882	0.727951		Asp 36m plasma	0.744204	0.0307556	0.874178
PC.aa.C42.6 36m plasma	0.56299	0.0542517	0.762544		PC.aa.C32.0 40wk plasma	0.497829	0.0614428	0.820304		lysoPC.a.C18.0 40wk plasma	0.73811	0.0304519	0.912241
C9 40wk plasma	0.552539	0.0538458	0.778392		PC.aa.C32.1 40wk plasma	0.515136	0.0589957	0.820304		C14.1.OH 36m plasma	0.750975	0.0299135	0.874178
C0 36m plasma	0.572302	0.0529646	0.762544		PC.aa.C42.2 40wk plasma	0.52829	0.0571638	0.820304		PC.aa.C36.3 36m plasma	0.751045	0.0299048	0.874178
Phe 36m plasma	0.576001	0.0524561	0.762544		PC.aa.C42.4 36m plasma	0.542233	0.0571578	0.764365		CA 36m	0.751249	0.0298796	0.834721
PC.aa.C36.6 36m plasma	0.583162	0.0514758	0.762544		Cit 40wk plasma	0.533931	0.0563854	0.820304		PC.ae.C38.3 36m plasma	0.758092	0.0290311	0.874178
SM.C24.0 36m plasma	0.585437	0.0511656	0.762544		PC.aa.C36.1 36m plasma	0.550192	0.0560372	0.764365		PC.ae.C32.1 40wk plasma	0.751912	0.0287916	0.912241
PC.ae.C38.0 36m plasma	0.595167	0.049845	0.768757		C9 36m plasma	0.55146	0.0558594	0.764365		PC.aa.C36.1 36m plasma	0.76246	0.0284907	0.874178
PC.aa.C36.3 36m plasma	0.612474	0.0475196	0.784574		Kyn.Trp.x1000 40wk plasma	0.550961	0.0540595	0.820304		PC.aa.C38.6 36m plasma	0.765957	0.0280587	0.874178
PC.aa.C42.0 40wk plasma	0.621271	0.0447985	0.838639		PC.aa.C42.0 40wk plasma	0.551186	0.054029	0.820304		C0 36m plasma	0.767021	0.0279274	0.874178
C18.2 40wk plasma	0.622051	0.0446984	0.838639		t4.OH.Pro 40wk plasma	0.553135	0.0537651	0.820304		PC.aa.C40.2 36m plasma	0.792332	0.0248187	0.877861
PC.aa.C36.1 40wk plasma	0.631568	0.0434823	0.838639		lysoPC.a.C24.0 40wk plasma	0.555587	0.0534338	0.820304		His 36m plasma	0.807497	0.0229691	0.881422
Total.lyso.and.PC 36m plasma	0.644406	0.0433025	0.813535		PC.ae.C42.4 40wk plasma	0.555853	0.0533979	0.820304		SM.C16.0 40wk plasma	0.804842	0.0225059	0.938096
C3 36m plasma	0.645579	0.0431492	0.813535		Total.SM.and.OH 36m plasma	0.581738	0.0516703	0.795835		Total.SM.and.OH 40wk plasma	0.80491	0.022498	0.938096
SM.C24.1 36m plasma	0.652932	0.0421913	0.816165		PC.aa.C32.1 36m plasma	0.585324	0.0511811	0.795835		TUDCA 40wk plasma	0.817448	0.0210255	0.893835
PC.ae.C42.5 40wk plasma	0.651117	0.0410079	0.850653		PC.aa.C40.5 40wk plasma	0.573107	0.0510865	0.820304		GUDCA 40wk plasma	0.820688	0.0206459	0.893835
Putrescine 40wk plasma	0.661235	0.0397393	0.85696		PC.aa.C42.1 36m plasma	0.60414	0.0486356	0.805007		PC.ae.C38.4 40wk plasma	0.821495	0.0205513	0.941749
PC.aa.C42.1 40wk plasma	0.679282	0.037495	0.872926		PC.aa.C40.6 36m plasma	0.607097	0.0482389	0.805007		PC.ae.C38.6 40wk plasma	0.822988	0.0203767	0.941749
Asn 36m plasma	0.689583	0.0374782	0.829171		PC.aa.C24.0 36m plasma	0.609519	0.0479146	0.805007		Sum.Unconjugated 36m	0.842711	0.0187061	0.887064
TCDCA 36m	0.692698	0.037082	0.976141		PC.ae.C36.1 36m plasma	0.612844	0.0474702	0.805007		PC.aa.C32.0 36m plasma	0.850557	0.0177617	0.896846
Glu 36m plasma	0.695311	0.0367502	0.829171		SM.C24.1 40wk plasma	0.600617	0.0474671	0.840174		H1 40wk plasma	0.854038	0.0167578	0.954167
PC.ae.C40.3 36m plasma	0.698291	0.0363724	0.829171		PC.ae.C42.3 40wk plasma	0.606792	0.046665	0.840174		PC.ae.C40.3 36m plasma	0.875668	0.0147506	0.899943
PC.ae.C40.1 40wk plasma	0.689027	0.0362926	0.872926		PC.ae.C38.3 36m plasma	0.643284	0.0434491	0.833296		C14.1 36m plasma	0.876719	0.0146249	0.899943
PC.ae.C40.5 40wk plasma	0.689719	0.0362074	0.872926		PC.aa.C40.3 36m plasma	0.646966	0.0429681	0.833296		Sum.Secondary 40wk plasma	0.881778	0.0135469	0.893835
lysoPC.a.C18.1 36m plasma	0.713398	0.0344657	0.829171		PC.aa.C42.2 36m plasma	0.650508	0.0425065	0.833296		Total.SM 36m plasma	0.919124	0.00957281	0.937264
PC.aa.C36.0 36m plasma	0.713764	0.0344197	0.829171		PC.ae.C40.3 36m plasma	0.661527	0.0410769	0.840465		PC.ae.C34.0 40wk plasma	0.917715	0.00941121	0.965389
PC.ae.C40.4 40wk plasma	0.706509	0.0341511	0.880418		PC.aa.C40.2 40wk plasma	0.67525	0.0379944	0.893175		PC.ae.C32.2 40wk plasma	0.924391	0.00864528	0.966138
TCA 36m	0.723075	0.0332518	0.976141		PC.aa.C36.6 40wk plasma	0.680762	0.037312	0.893175		C5.OH..C3.DC.M. 40wk plasma	0.947956	0.00594618	0.971587
GUDCA 40wk plasma	0.717917	0.0327638	0.902388		PC.ae.C44.3 40wk plasma	0.680967	0.0372866	0.893175		Serotonin 40wk plasma	0.948772	0.0058528	0.971587
PC.ae.C42.1 40wk plasma	0.726874	0.0316798	0.883239		Met 40wk plasma	0.689178	0.036274	0.893175		Total.SM 40wk plasma	0.950887	0.00561085	0.971587
PC.aa.C30.0 36m plasma	0.736673	0.0315552	0.845809		Total.SM 36m plasma	0.699762	0.0361861	0.874702		Taurine 40wk plasma	0.956008	0.00502519	0.971587
lysoPC.a.C18.2 36m plasma	0.74964	0.0299466	0.85005		PC.aa.C38.5 40wk plasma	0.702115	0.0346875	0.90272		PC.aa.C34.2 36m plasma	0.98082	0.00226662	0.986753
PC.aa.C34.1 40wk plasma	0.741537	0.0299149	0.883239		Met.SO 40wk plasma	0.73032	0.031264	0.924311		PC.ae.C40.2 40wk plasma	0.988415	-0.00132279	0.988415
Sum.Secondary 40wk plasma	0.741541	0.0299144	0.902388		C18.2 40wk plasma	0.744031	0.0296159	0.934365		Sarcosine 36m plasma	0.986753	-0.00156532	0.986753
PC.aa.C36.2 36m plasma	0.751334	0.0297372	0.85005		C9 40wk plasma	0.770464	0.026465	0.952618		PC.ae.C44.5 40wk plasma	0.96559	-0.00392996	0.971587
PC.ae.C44.3 40wk plasma	0.750831	0.028802	0.883239		Gln 40wk plasma	0.776207	0.0257847	0.952618		PC.aa.C30.0 40wk plasma	0.963853	-0.00412842	0.971587
PC.aa.C38.0 40wk plasma	0.751076	0.0287728	0.883239		PC.aa.C34.3 36m plasma	0.786528	0.0254164	0.946908		C10 36m plasma	0.943514	-0.00668002	0.955848
TUDCA 40wk plasma	0.75199	0.0286636	0.902388		SM.C16.0 36m plasma	0.788461	0.0251807	0.946908		PC.aa.C36.0 40wk plasma	0.910652	-0.0102223	0.96422
PC.aa.C40.6 40wk plasma	0.752389	0.0286159	0.883239		Met.SO 36m plasma	0.809334	0.0226451	0.950355		SM.C18.0 40wk plasma	0.901722	-0.0112488	0.961046
PC.aa.C40.3 36m plasma	0.783875	0.0257401	0.880439		lysoPC.a.C24.0 36m plasma	0.833801	0.0196935	0.964984		Glu 40wk plasma	0.897043	-0.0117873	0.961046
PC.ae.C32.1 36m plasma	0.802057	0.0235271	0.89438		Cit 36m plasma	0.834244	0.0196402	0.964984		SM.C18.1 40wk plasma	0.896673	-0.01183	0.961046
PC.ae.C38.3 36m plasma	0.808289	0.0227717	0.894891		Asn 40wk plasma	0.843804	0.0178735	0.964912		UDCA 40wk plasma	0.893835	-0.0121567	0.893835
PC.aa.C40.3 40wk plasma	0.810262	0.0217786	0.927123		H1 40wk plasma	0.845607	0.0176645	0.964912		Total.Pc.ae 40wk plasma	0.892491	-0.0123115	0.961046
Total.Acylcarnitines 40wk plasma	0.812663	0.0214977	0.927123		PC.ae.C40.4 40wk plasma	0.851393	0.0169947	0.964912		Primary.Secondary 36m	0.893692	-0.0125986	0.893692
Total.PC 36m plasma	0.831452	0.019976	0.914008		lysoPC.a.C20.4 36m plasma	0.864665	0.0159971	0.976594		Ala 40wk plasma	0.877991	-0.0139843	0.961044
PC.aa.C40.2 36m plasma	0.8462	0.0182052	0.923669		PC.ae.C36.5 40wk plasma	0.860529	0.0159388	0.964912		PC.ae.C36.4 40wk plasma	0.877761	-0.0140108	0.961044
Kynurenine 40wk plasma	0.843491	0.0179097	0.939889		Kynurenine 36m plasma	0.870033	0.0153568	0.976594		lysoPC.a.C16.0 36m plasma	0.873517	-0.0150079	0.899943
PC.aa.C42.4 40wk plasma	0.844048	0.0178451	0.939889		C4 40wk plasma	0.866533	0.0152461	0.964912		lysoPC.a.C18.2 40wk plasma	0.868043	-0.0151345	0.961044
H1 40wk plasma	0.84706	0.0174962	0.939889		C18 40wk plasma	0.871229	0.014705	0.964912		Total.lysoPC 36m plasma	0.860056	-0.0166208	0.899943
PC.aa.C42.2 36m plasma	0.852237	0.0174823	0.923753		lysoPC.a.C20.3 36m plasma	0.880786	0.0140764	0.976594		Arg 40wk plasma	0.846889	-0.0175885	0.95275
UDCA 40wk plasma	0.851365	0.0169979	0.905813		C0 36m plasma	0.882085	0.0139219	0.976594		SM.C24.0 36m plasma	0.84223	-0.0187641	0.894148
PC.ae.C30.1 36m plasma	0.874396	0.0148369	0.938706		PC.aa.C38.0 40wk plasma	0.889246	0.0126332	0.969004		ADMA 36m plasma	0.837434	-0.0193423	0.894148
PC.ae.C38.6 40wk plasma	0.871178	0.0147108	0.945291		PC.ae.C38.3 40wk plasma	0.903207	0.0110324	0.969004		PC.aa.C32.0 40wk plasma	0.831297	-0.0194053	0.941749
PC.ae.C42.3 40wk plasma	0.872132	0.014601	0.945291		LCA 36m	0.908166	0.0108271	0.908166		SM.C26.1 40wk plasma	0.8312	-0.0194167	0.941749
Cit 36m plasma	0.890257	0.0129508	0.938706		Serotonin 36m plasma	0.920091	0.00941621	0.990023		C9 36m plasma	0.819245	-0.0215421	0.881826
PC.aa.C32.1 40wk plasma	0.886924	0.0128998	0.945291		SDMA 40wk plasma	0.92038	0.00906791	0.972407		C16.1.OH 36m plasma	0.8158	-0.02196	0.881826
C5.OH..C3.DC.M. 40wk plasma	0.889326	0.0126241	0.945291		PC.aa.C40.2 36m plasma	0.928329	0.00844266	0.990023		lysoPC.a.C16.1 40wk plasma	0.804641	-0.0225296	0.938096
PC.aa.C42.5 40wk plasma	0.89257	0.0122518	0.945291		PC.aa.C24.0 40wk plasma	0.927557	0.00824814	0.972407		PC.aa.C40.3 36m plasma	0.806777	-0.0230566	0.881422
PC.aa.C42.2 40wk plasma	0.892775	0.0122283	0.945291		lysoPC.a.C16.0 36m plasma	0.932538	0.00794564	0.990023		lysoPC.a.C20.4 36m plasma	0.792906	-0.0247485	0.877861
CA.CDCA.Conjugated 36m	0.898002	0.0120316	0.976141		PC.ae.C40.6 40wk plasma	0.931688	0.00777661	0.972407		Glu 36m plasma	0.791605	-0.0249076	0.877861
PC.ae.C38.3 40wk plasma	0.901502	0.0112277	0.948334		PC.aa.C32.0 36m plasma	0.9521	0.00563842	0.998442		PC.ae.C42.4 40wk plasma	0.784362	-0.0249238	0.934314
Primary.Secondary 40wk plasma	0.905813	0.0107339	0.905813		lysoPC.a.C17.0 40wk plasma	0.9544	0.00518767	0.972407		lysoPC.a.C18.2 36m plasma	0.787548	-0.0254041	0.877861
Sum.Conjugated 36m	0.909565	0.0106615	0.976141		PC.ae.C36.2 36m plasma	0.959705	0.00474229	0.998442		C2 40wk plasma	0.778771	-0.0255869	0.934314
t4.OH.Pro 40wk plasma	0.922882	0.00878208	0.962034		PC.ae.C38.2 36m plasma	0.983622	0.00192689	0.998442		Kynurenine 36m plasma	0.766163	-0.0280332	0.874178
Ser 36m plasma	0.935629	0.00758081	0.962638		His 40wk plasma	0.986462	0.00153943	0.988455		PC.ae.C30.1 40wk plasma	0.75457	-0.0284729	0.912241
lysoPC.a.C24.0 36m plasma	0.93649	0.00747917	0.962638		PC.ae.C38.0 40wk plasma	0.988455	0.0013127	0.988455		Total.lysoPC 40wk plasma	0.74905	-0.0291351	0.912241
Total.PC.aa 36m plasma	0.937796	0.00732508	0.962638		Pro 36m plasma	0.998442	-0.000183283	0.998442		PC.ae.C40.5 40wk plasma	0.736478	-0.0306489	0.912241
lysoPC.a.C18.2 40wk plasma	0.93609	0.00727441	0.965902		lysoPC.a.C18.0 36m plasma	0.992317	-0.000903886	0.998442		Taurine 36m plasma	0.742103	-0.0310173	0.874178
CA.CDCA.Ratio 36m	0.949606	0.00593237	0.976141		ADMA 36m plasma	0.985824	-0.00166777	0.998442		Ser 36m plasma	0.725334	-0.0331153	0.874178
PC.aa.C34.2 36m plasma	0.958841	0.0048441	0.977766		PC.aa.C36.0 36m plasma	0.985436	-0.00171337	0.998442		PC.ae.C36.0 40wk plasma	0.71131	-0.0337052	0.912241
Sum.Primary 36m	0.968122	0.00375116	0.976141		Lys 40wk plasma	0.982573	-0.00198165	0.988455		C4 40wk plasma	0.707915	-0.0341203	0.912241
GCA 36m	0.976141	0.00280719	0.976141		t4.OH.Pro 36m plasma	0.982861	-0.00201645	0.998442		t4.OH.Pro 36m plasma	0.716429	-0.034236	0.874178
PC.aa.C32.0 40wk plasma	0.975412	0.00279618	0.990964		SM.C24.1 36m plasma	0.973021	-0.00317443	0.998442		CA.CDCA.Ratio 40wk plasma	0.701766	-0.0348739	0.893835
PC.aa.C38.6 36m plasma	0.981667	0.00215692	0.992483		CDCA 40wk plasma	0.968853	-0.00354236	0.968853		PC.aa.C36.1 40wk plasma	0.690989	-0.0362004	0.909097
SDMA 36m plasma	0.997434	-0.000301827	0.997434		PC.ae.C38.1 40wk plasma	0.94841	-0.00586997	0.972407		SM.C24.1 40wk plasma	0.69081	-0.0362226	0.909097
PC.ae.C36.5 40wk plasma	0.990964	-0.00102739	0.990964		Gly 40wk plasma	0.94309	-0.00647622	0.972407		lysoPC.a.C16.0 40wk plasma	0.687667	-0.0366109	0.909097
Kyn.Trp.x1000 40wk plasma	0.987946	-0.0013706	0.990964		PC.ae.C40.3 40wk plasma	0.937956	-0.00706157	0.972407		C3 36m plasma	0.696659	-0.0367414	0.874178
PC.ae.C42.2 40wk plasma	0.985732	-0.00162239	0.990964		Asn 36m plasma	0.924819	-0.00885729	0.990023		C16 36m plasma	0.691467	-0.0374035	0.874178
lysoPC.a.C28.0 36m plasma	0.98608	-0.00163769	0.992483		lysoPC.a.C17.0 36m plasma	0.923849	-0.00897196	0.990023		TMCA.a.b. 36m	0.688487	-0.0377844	0.834721
Orn 40wk plasma	0.977265	-0.00258542	0.990964		Ile 40wk plasma	0.920297	-0.00907737	0.972407		Conjugated.Unconjugated 40wk plasma	0.676638	-0.0379788	0.893835
GCDCA 36m	0.965981	-0.00400324	0.976141		PC.aa.C42.4 40wk plasma	0.901811	-0.0111923	0.969004		C3 40wk plasma	0.673045	-0.0384263	0.909097
PC.ae.C40.3 40wk plasma	0.926403	-0.0083799	0.962034		C14.1 40wk plasma	0.899844	-0.0114177	0.969004		PC.ae.C34.1 40wk plasma	0.670669	-0.0387227	0.909097
Spermine 36m plasma	0.910892	-0.0105044	0.953974		PC.aa.C34.1 36m plasma	0.897382	-0.0121052	0.986484		Phe 36m plasma	0.67456	-0.0395726	0.874178
Primary.Secondary 36m	0.908364	-0.0108037	0.976141		Spermidine 40wk plasma	0.875568	-0.0142053	0.964912		TCA 36m	0.673622	-0.0396936	0.834721
PC.aa.C36.0 40wk plasma	0.892592	-0.0122492	0.945291		C16.1.OH 36m plasma	0.863996	-0.0160769	0.976594		TCDCA 36m	0.671772	-0.0399323	0.834721
Conjugated.Unconjugated 36m	0.889657	-0.013022	0.976141		C0 40wk plasma	0.857008	-0.0163455	0.964912		PC.aa.C42.4 40wk plasma	0.653217	-0.0409126	0.909097
PC.ae.C36.1 36m plasma	0.885807	-0.0134794	0.938706		SM.C24.0 36m plasma	0.861194	-0.0164115	0.976594		PC.ae.C42.5 40wk plasma	0.632492	-0.043544	0.890989
CDCA 40wk plasma	0.880654	-0.0136203	0.905813		lysoPC.a.C20.3 40wk plasma	0.843832	-0.0178702	0.964912		CA.CDCA.Ratio 36m	0.640924	-0.0439518	0.834721
Putrescine 36m plasma	0.878611	-0.0143352	0.938706		CDCA 36m	0.841248	-0.018799	0.885525		PC.aa.C42.0 40wk plasma	0.622821	-0.0447842	0.885061
Ile 40wk plasma	0.823895	-0.0201869	0.933364		C2 40wk plasma	0.826741	-0.0198554	0.964912		ADMA 40wk plasma	0.615454	-0.0457345	0.882332
PC.aa.C40.2 40wk plasma	0.797598	-0.023263	0.922935		PC.aa.C36.0 40wk plasma	0.819864	-0.0206569	0.964912		PC.aa.C34.1 40wk plasma	0.613859	-0.0459409	0.882332
Met.SO 40wk plasma	0.793052	-0.0237973	0.922935		Pro 40wk plasma	0.818029	-0.020871	0.964912		PC.ae.C44.4 40wk plasma	0.611836	-0.046203	0.882332
Ser 40wk plasma	0.751039	-0.0287772	0.883239		Leu 40wk plasma	0.812442	-0.0215236	0.964912		PC.ae.C36.1 40wk plasma	0.599451	-0.047816	0.882332
C4 40wk plasma	0.747501	-0.0292003	0.883239		Total.Acylcarnitines 40wk plasma	0.808787	-0.0219512	0.964912		C9 40wk plasma	0.575804	-0.050938	0.882332
LCA 36m	0.745165	-0.0305007	0.976141		lysoPC.a.C18.1 36m plasma	0.803356	-0.0233696	0.950355		Conjugated.Unconjugated 36m	0.588595	-0.0509606	0.834721
Leu 40wk plasma	0.728822	-0.0314448	0.883239		PC.aa.C40.6 40wk plasma	0.794404	-0.0236383	0.964912		PC.aa.C34.1 36m plasma	0.578143	-0.0523933	0.837645
TMCA.a.b. 36m	0.719227	-0.0337338	0.976141		Ser 36m plasma	0.794181	-0.0244841	0.946908		C6..C4.1.DC. 36m plasma	0.576883	-0.0525667	0.837645
PC.ae.C34.1 36m plasma	0.716832	-0.0340343	0.829171		Total.lysoPC 36m plasma	0.793164	-0.0246078	0.946908		PC.ae.C40.4 40wk plasma	0.563312	-0.0526111	0.882332
PC.aa.C38.6 40wk plasma	0.701692	-0.0347392	0.880418		Histamine 36m plasma	0.790303	-0.0249562	0.946908		Asp 40wk plasma	0.549548	-0.0544754	0.872812
PC.ae.C36.0 36m plasma	0.706949	-0.0352779	0.829171		Primary.Secondary 36m	0.788008	-0.0252358	0.875565		PC.aa.C42.1 40wk plasma	0.547558	-0.0547469	0.872812
Gln 36m plasma	0.705473	-0.0354642	0.829171		Spermine 36m plasma	0.771167	-0.0272952	0.946908		Histamine 36m plasma	0.545999	-0.0568772	0.829705
Gly 36m plasma	0.701947	-0.0359097	0.829171		PC.ae.C42.5 40wk plasma	0.757821	-0.0279679	0.944361		C6..C4.1.DC. 40wk plasma	0.530344	-0.057115	0.867835
Sarcosine 36m plasma	0.673017	-0.0395962	0.829171		PC.ae.C38.6 40wk plasma	0.722831	-0.0321685	0.922037		Serotonin 36m plasma	0.537774	-0.0580449	0.825297
PC.ae.C38.1 40wk plasma	0.640865	-0.0423017	0.844066		CA.CDCA.Unconjugated 36m	0.707073	-0.0352623	0.831851		C14.1 40wk plasma	0.522911	-0.0581494	0.864404
PC.aa.C36.5 40wk plasma	0.628746	-0.043842	0.838639		C3 40wk plasma	0.687502	-0.0364803	0.893175		Ser 40wk plasma	0.522163	-0.058254	0.864404
Gln 40wk plasma	0.616623	-0.0453955	0.838639		Sarcosine 36m plasma	0.696624	-0.0365836	0.874702		GCA 36m	0.519745	-0.0606361	0.834721
GDCA 36m	0.614519	-0.0472467	0.976141		C3.DC..C4.OH. 40wk plasma	0.65315	-0.0407524	0.881753		LCA 36m	0.509666	-0.0621045	0.834721
Serotonin 40wk plasma	0.588638	-0.0490336	0.815038		Sum.Unconjugated 36m	0.661921	-0.041026	0.827401		Cit 36m plasma	0.509552	-0.0621212	0.797784
His 40wk plasma	0.574511	-0.0508999	0.802334		GUDCA 36m	0.659978	-0.0412773	0.827401		Spermine 36m plasma	0.505623	-0.0626977	0.797784
PC.aa.C24.0 36m plasma	0.576522	-0.0523845	0.762544		C16.1 40wk plasma	0.621358	-0.0447872	0.845883		Sum.Primary 36m	0.504579	-0.0628514	0.834721
lysoPC.a.C26.0 36m plasma	0.574349	-0.0526829	0.762544		lysoPC.a.C20.4 40wk plasma	0.612711	-0.0458996	0.84118		Gln 36m plasma	0.490095	-0.0649995	0.797264
SDMA 40wk plasma	0.552562	-0.0538426	0.778392		CA 36m	0.624261	-0.0459523	0.827401		CA.CDCA.Conjugated 36m	0.484423	-0.0658499	0.834721
C3.DC..C4.OH. 36m plasma	0.565392	-0.0539187	0.762544		C16 40wk plasma	0.605144	-0.0468787	0.840174		Cit 40wk plasma	0.464867	-0.0665052	0.827565
Pro 40wk plasma	0.551133	-0.0540362	0.778392		lysoPC.a.C18.1 40wk plasma	0.577251	-0.0505363	0.820304		SDMA 40wk plasma	0.46448	-0.0665626	0.827565
PC.aa.C36.5 36m plasma	0.549725	-0.0561027	0.762544		PC.ae.C40.5 40wk plasma	0.577222	-0.05054	0.820304		PC.ae.C30.0 40wk plasma	0.451588	-0.0684945	0.822945
Asn 40wk plasma	0.523762	-0.0577918	0.764409		C5.DC..C6.OH. 40wk plasma	0.574221	-0.0509384	0.820304		PC.ae.C38.1 36m plasma	0.46298	-0.0691142	0.771634
ADMA 40wk plasma	0.522821	-0.0579226	0.764409		PC.aa.C42.5 40wk plasma	0.561096	-0.0526919	0.820304		Sarcosine 40wk plasma	0.444737	-0.0695338	0.822945
lysoPC.a.C18.0 40wk plasma	0.51919	-0.0584286	0.764409		ADMA 40wk plasma	0.543524	-0.0550708	0.820304		Sum.Conjugated 36m	0.45884	-0.0697539	0.834721
Serotonin 36m plasma	0.530325	-0.0588496	0.762544		C3.DC..C4.OH. 36m plasma	0.552315	-0.0557396	0.764365		Putrescine 36m plasma	0.457645	-0.0699392	0.771032
Arg 40wk plasma	0.491124	-0.0624028	0.746028		C18.1 40wk plasma	0.530811	-0.0568154	0.820304		lysoPC.a.C20.4 40wk plasma	0.423235	-0.0728555	0.797256
Sarcosine 40wk plasma	0.468855	-0.0656426	0.737422		PC.aa.C38.6 40wk plasma	0.529112	-0.0570501	0.820304		C5.DC..C6.OH. 40wk plasma	0.420748	-0.0732459	0.797256
GUDCA 36m	0.47793	-0.0665356	0.976141		CA.CDCA.Ratio 36m	0.537418	-0.0578397	0.826796		PC.aa.C24.0 40wk plasma	0.411973	-0.0746341	0.79452
CDCA 36m	0.468164	-0.0680167	0.976141		Asp 40wk plasma	0.523049	-0.0578908	0.820304		PC.ae.C38.3 40wk plasma	0.408824	-0.0751366	0.79452
Spermidine 40wk plasma	0.408725	-0.0748433	0.704399		Serotonin 40wk plasma	0.501797	-0.0608778	0.820304		PC.aa.C38.0 40wk plasma	0.400754	-0.0764346	0.79452
Arg 36m plasma	0.412669	-0.0767805	0.654869		TCA 36m	0.497103	-0.0636742	0.826796		Met.SO 36m plasma	0.413289	-0.0770179	0.711776
PC.aa.C32.1 36m plasma	0.411399	-0.0769888	0.654869		Conjugated.Unconjugated 36m	0.490978	-0.0645819	0.826796		C8 40wk plasma	0.39136	-0.0779653	0.79452
lysoPC.a.C20.4 40wk plasma	0.392387	-0.0774771	0.704399		PC.ae.C38.1 36m plasma	0.490058	-0.0647187	0.716594		PC.ae.C40.3 40wk plasma	0.38996	-0.0781952	0.79452
TCA 40wk plasma	0.388245	-0.078155	0.582368		TCDCA 36m	0.480687	-0.0661203	0.826796		PC.ae.C40.1 40wk plasma	0.389142	-0.0783299	0.79452
Sum.Secondary 36m	0.402292	-0.0784932	0.976141		Taurine 36m plasma	0.471004	-0.0675842	0.716594		PC.aa.C26.0 40wk plasma	0.386872	-0.0787043	0.79452
Taurine 36m plasma	0.400298	-0.0788252	0.654869		TMCA.a.b. 36m	0.452758	-0.0703882	0.826796		C18.1 36m plasma	0.4015	-0.0789724	0.702717
C18 40wk plasma	0.378494	-0.0797687	0.696773		PC.aa.C34.2 36m plasma	0.442768	-0.07195	0.707515		PC.aa.C42.2 40wk plasma	0.358683	-0.0834699	0.785225
C3 40wk plasma	0.367807	-0.0815664	0.692846		C12 40wk plasma	0.424435	-0.0723687	0.755588		PC.ae.C42.3 40wk plasma	0.348898	-0.0851781	0.78502
Total.lysoPC 40wk plasma	0.362523	-0.0824673	0.690925		GCA 36m	0.436742	-0.0729016	0.826796		Putrescine 40wk plasma	0.339634	-0.0868233	0.774939
PC.aa.C32.0 36m plasma	0.372424	-0.0835749	0.650644		Total.lysoPC 40wk plasma	0.416579	-0.0735994	0.75268		C3.DC..C4.OH. 40wk plasma	0.320884	-0.0902422	0.742617
PC.aa.C36.1 36m plasma	0.372053	-0.0836394	0.650644		C14 40wk plasma	0.411831	-0.0743498	0.75268		SDMA 36m plasma	0.33144	-0.091375	0.634238
C5.DC..C6.OH. 40wk plasma	0.351437	-0.0843839	0.677771		Arg 40wk plasma	0.406922	-0.0751309	0.75268		C18 40wk plasma	0.300916	-0.0940283	0.716889
DCA 36m	0.355343	-0.0865932	0.976141		CA.CDCA.Conjugated 36m	0.412005	-0.0768892	0.826796		lysoPC.a.C28.0 40wk plasma	0.29585	-0.095015	0.715338
CA.CDCA.Unconjugated 36m	0.348236	-0.0878757	0.976141		Sum.Conjugated 36m	0.402912	-0.0783901	0.826796		SM.C26.1 36m plasma	0.310086	-0.0954798	0.608396
TCDCA 40wk plasma	0.329433	-0.0883037	0.539072		Ser 40wk plasma	0.376923	-0.080031	0.726922		lysoPC.a.C20.3 36m plasma	0.306249	-0.0962365	0.608396
Cit 40wk plasma	0.322097	-0.0896476	0.647332		Sum.Primary 36m	0.392816	-0.0800801	0.826796		Asn 36m plasma	0.303165	-0.0968493	0.608396
Asp 40wk plasma	0.312414	-0.0914518	0.647332		lysoPC.a.C18.0 40wk plasma	0.331983	-0.0878412	0.647966		PC.aa.C40.3 40wk plasma	0.252617	-0.103934	0.670079
Sum.Unconjugated 36m	0.326308	-0.0919396	0.976141		C6..C4.1.DC. 40wk plasma	0.308997	-0.0920972	0.633639		lysoPC.a.C24.0 40wk plasma	0.251301	-0.104221	0.670079
Ala 36m plasma	0.321699	-0.0928158	0.637895		Taurine 40wk plasma	0.30348	-0.0931491	0.630306		PC.aa.C32.1 40wk plasma	0.249603	-0.104593	0.670079
lysoPC.a.C16.0 40wk plasma	0.296723	-0.0944548	0.635721		GDCA 36m	0.319918	-0.0931566	0.826796		PC.ae.C38.1 40wk plasma	0.248058	-0.104934	0.670079
Met.SO 36m plasma	0.291281	-0.0988137	0.627063		lysoPC.a.C16.0 40wk plasma	0.289171	-0.0959374	0.608387		lysoPC.a.C20.3 40wk plasma	0.246826	-0.105206	0.670079
CA 36m	0.283645	-0.100384	0.976141		C10 40wk plasma	0.285661	-0.0966354	0.608387		lysoPC.a.C28.1 40wk plasma	0.232912	-0.108349	0.670079
lysoPC.a.C20.3 40wk plasma	0.266908	-0.100465	0.612417		GCDCA 36m	0.294122	-0.0982365	0.826796		lysoPC.a.C18.1 36m plasma	0.243747	-0.109569	0.537733
GCDCA 40wk plasma	0.242794	-0.105668	0.539072		DCA 36m	0.293668	-0.0983286	0.826796		lysoPC.a.C18.1 40wk plasma	0.226894	-0.109749	0.670079
Ala 40wk plasma	0.225501	-0.109625	0.598871		PC.aa.C36.2 36m plasma	0.287932	-0.0994988	0.583693		PC.ae.C30.2 40wk plasma	0.225997	-0.10996	0.670079
Sum.Primary 40wk plasma	0.208128	-0.113822	0.535185		Sarcosine 40wk plasma	0.268791	-0.100072	0.596428		GCDCA 36m	0.228595	-0.113147	0.834721
Taurine 40wk plasma	0.188793	-0.1188	0.527318		Arg 36m plasma	0.281465	-0.100837	0.583693		Ala 36m plasma	0.219717	-0.115322	0.500826
t4.OH.Pro 36m plasma	0.196306	-0.120841	0.543347		UDCA 40wk plasma	0.255179	-0.102954	0.306215		C12 40wk plasma	0.202192	-0.115788	0.670079
lysoPC.a.C18.1 40wk plasma	0.180458	-0.12106	0.527318		Sum.Secondary 36m	0.249583	-0.107757	0.826796		PC.ae.C42.2 40wk plasma	0.193956	-0.117919	0.670079
C2 40wk plasma	0.167155	-0.124832	0.527318		Gln 36m plasma	0.232182	-0.111793	0.520654		C10 40wk plasma	0.176885	-0.122554	0.670079
Sum.Conjugated 40wk plasma	0.165015	-0.12546	0.495045		Conjugated.Unconjugated 40wk plasma	0.175946	-0.122316	0.226217		Gln 40wk plasma	0.174969	-0.123094	0.670079
CA.CDCA.Conjugated 40wk plasma	0.157504	-0.127711	0.495045		CA.CDCA.Ratio 40wk plasma	0.175935	-0.122319	0.226217		lysoPC.a.C26.0 40wk plasma	0.172246	-0.12387	0.670079
C16.1 40wk plasma	0.133641	-0.135445	0.481106		TCA 40wk plasma	0.172292	-0.12335	0.226217		Met.SO 40wk plasma	0.169381	-0.124696	0.670079
GCA 40wk plasma	0.12803	-0.137415	0.495045		lysoPC.a.C18.2 36m plasma	0.155357	-0.132777	0.422463		SM.C24.1 36m plasma	0.18399	-0.124768	0.425648
Histamine 36m plasma	0.114582	-0.147302	0.501581		C8 40wk plasma	0.140512	-0.133117	0.480794		PC.ae.C42.1 40wk plasma	0.167857	-0.12514	0.670079
C3.DC..C4.OH. 40wk plasma	0.0991323	-0.148773	0.434039		Ala 40wk plasma	0.138218	-0.133885	0.480794		Pro 36m plasma	0.176067	-0.127041	0.420903
Pro 36m plasma	0.0769905	-0.164854	0.361622		Orn 40wk plasma	0.134708	-0.135078	0.480794		lysoPC.a.C26.1 40wk plasma	0.160013	-0.127471	0.670079
C14.1 40wk plasma	0.0649017	-0.166298	0.362554		PC.aa.C36.5 40wk plasma	0.119004	-0.140727	0.480794		C3.DC..C4.OH. 36m plasma	0.124903	-0.14392	0.352001
C16 40wk plasma	0.0451803	-0.180222	0.276707		GCA 40wk plasma	0.0932079	-0.151416	0.167774		PC.ae.C44.3 40wk plasma	0.106972	-0.146056	0.641841
PC.ae.C38.1 36m plasma	0.0425009	-0.188697	0.356914		Ala 36m plasma	0.100609	-0.153205	0.372834		PC.aa.C40.2 40wk plasma	0.0986227	-0.149605	0.641841
C18.1 40wk plasma	0.0352291	-0.189303	0.248135		C14.1.OH 40wk plasma	0.0836241	-0.155989	0.44161		C14 40wk plasma	0.0925208	-0.152352	0.641841
PC.aa.C34.1 36m plasma	0.0343067	-0.196713	0.356914		TCDCA 40wk plasma	0.0642335	-0.166708	0.128467		DCA 36m	0.0726021	-0.168058	0.36301
C14 40wk plasma	0.0254194	-0.200692	0.205897		Sum.Secondary 40wk plasma	0.0578092	-0.170844	0.128467		C16 40wk plasma	0.0613317	-0.16922	0.522933
CA.CDCA.Ratio 40wk plasma	0.0235021	-0.203348	0.211519		GUDCA 40wk plasma	0.0453192	-0.180107	0.116535		GDCA 36m	0.0673872	-0.171172	0.36301
C12 40wk plasma	0.0192976	-0.209894	0.173678		GCDCA 40wk plasma	0.0344127	-0.19014	0.103238		C18.1 40wk plasma	0.055157	-0.173366	0.513768
Conjugated.Unconjugated 40wk plasma	0.0185963	-0.211103	0.211519		Sum.Primary 40wk plasma	0.0330641	-0.191561	0.103238		GUDCA 36m	0.0543418	-0.179922	0.36301
Glu 40wk plasma	0.0180408	-0.212089	0.171919		Gly 36m plasma	0.0300915	-0.201488	0.277553		C14.1.OH 40wk plasma	0.0364574	-0.188838	0.485391
C8 40wk plasma	0.0158599	-0.216236	0.171287		CA.CDCA.Conjugated 40wk plasma	0.0230474	-0.204005	0.103238		C16.1 40wk plasma	0.0223688	-0.205837	0.485391
C6..C4.1.DC. 40wk plasma	0.0135705	-0.22116	0.158148		Sum.Conjugated 40wk plasma	0.0200422	-0.20865	0.103238		Kynurenine 40wk plasma	0.019153	-0.21099	0.485391
C10 40wk plasma	0.00846938	-0.235479	0.124677		TUDCA 40wk plasma	0.0181292	-0.211931	0.103238		Sum.Secondary 36m	0.0147598	-0.226871	0.295195
C14.1.OH 40wk plasma	0.00769831	-0.238282	0.124677		Glu 40wk plasma	0.00818143	-0.236498	0.143442		Kyn.Trp.x1000 40wk plasma	0.00112388	-0.290332	0.0998724
