# Supplementary material for: Childhood growth and neurocognition are associated with distinct sets of metabolites
Source: eBioMedicine. 2019 May 25;44:597–606. doi: 10.1016/j.ebiom.2019.05.043 (PMC6604877; doi:10.1016/j.ebiom.2019.05.043)
Supplement: Supplementary Table 2 — Raw and Scaled Variable Importance Scores for All Metabolites Analyzed by Conditional Random Forest [file mmc4.xlsx]

## Sheet: Supplementary Table 2
Supplemental Table 2: Raw and Scaled Variable Importance Scores for All Metabolites Analyzed by Conditional Random Forest
HAZ at 4 Years				ΔHAZ from Enrollment to 4 Years				WPPSI-III Full Scale IQ Score at 4 Years
Metabolite	VIMP	sVIMP		Metabolite	VIMP	sVIMP		Metabolite	VIMP	sVIMP
Thr.36m	0.00929421	1		C2.36m	0.00690343	1		PC.ae.C30.2.36m	1.0423	1
PC.aa.C32.3	0.00580203	0.624262		C14.1.36m	0.00514576	0.745391		PC.aa.C32.3.36m	0.934755	0.896819
SM..OH..C14.1	0.00457785	0.492548		PC.aa.C28.1.36m	0.00487284	0.705858		lysoPC.a.C28.1.36m	0.72763	0.6981
SM..OH..C22.2.36m	0.00417328	0.449019		PC.aa.C28.1	0.00402885	0.583601		PC.aa.C28.1.36m	0.655244	0.628652
Conjugated.Unconjugated	0.00361744	0.389214		SM..OH..C14.1	0.00401779	0.581999		SM..OH..C22.2.36m	0.650228	0.62384
C2.36m	0.00332041	0.357255		C5.36m	0.00381818	0.553084		Kyn.Trp.x1000	0.518599	0.497552
Glu	0.00260521	0.280305		C4.36m	0.00282091	0.408624		Total.SM.OH..36m	0.420442	0.403379
Total.SM.OH.	0.00240851	0.259141		PC.ae.C34.2	0.00270859	0.392354		PC.ae.C30.1.36m	0.380854	0.365398
SM..OH..C24.1	0.00234971	0.252814		Leu.36m	0.00261041	0.378132		Thr	0.36388	0.349113
SM..OH..C22.1	0.00227718	0.245011		TCDCA	0.00249184	0.360957		SM..OH..C14.1.36m	0.335513	0.321897
C6..C4.1.DC.	0.00202401	0.217771		PC.aa.C32.3	0.00244024	0.353482		PC.aa.C32.2.36m	0.326608	0.313353
C10	0.00138273	0.148773		PC.ae.C34.1	0.00217859	0.315581		PC.aa.C34.4.36m	0.233043	0.223586
C12	0.00134341	0.144543		GCDCA	0.00203636	0.294978		PC.aa.C34.3.36m	0.157591	0.151196
Val.36m	0.00131307	0.141278		C14.1.OH	0.00202219	0.292926		C14.1.OH	0.141335	0.1356
SM.C20.2.36m	0.00130202	0.14009		PC.aa.C36.2	0.00200826	0.290908		PC.aa.C34.4	0.13014	0.124858
Trp.36m	0.00116384	0.125222		GUDCA	0.00197439	0.286001		PC.aa.C36.2	0.129064	0.123826
SM..OH..C22.2	0.00115985	0.124793		PC.ae.C36.3	0.00192528	0.278888		PC.aa.C32.2	0.127397	0.122227
Arg.36m	0.00111464	0.119928		PC.ae.C30.2.36m	0.00181166	0.262428		PC.ae.C32.2.36m	0.12349	0.118478
PC.aa.C34.3	0.00105555	0.11357		PC.ae.C32.2	0.00173927	0.251942		PC.ae.C30.0.36m	0.109073	0.104646
Total.SM.OH..36m	0.000985503	0.106034		SM..OH..C22.2.36m	0.0016992	0.246139		SM..OH..C16.1.36m	0.106776	0.102443
SM..OH..C14.1.36m	0.000977021	0.105121		PC.ae.C44.4.36m	0.00166257	0.240832		PC.aa.C38.4	0.105646	0.101358
PC.ae.C34.2	0.000956046	0.102865		C8	0.00142994	0.207134		SM..OH..C22.1	0.103224	0.0990345
SM..OH..C16.1	0.00091628	0.0985861		SM..OH..C22.1	0.00140168	0.203041		SM..OH..C22.1.36m	0.0996452	0.0956013
PC.ae.C36.2	0.000904218	0.0972883		SM..OH..C24.1	0.00122682	0.177712		PC.ae.C34.3.36m	0.0962936	0.0923857
C8	0.000867025	0.0932866		Thr	0.00119765	0.173486		CDCA.36m	0.0953014	0.0914337
C14.1.OH	0.000864316	0.0929951		SM.C26.0	0.00119489	0.173087		Thr.36m	0.0902966	0.086632
Tyr.36m	0.000784185	0.0843735		SM.C18.1.36m	0.00110636	0.160263		GCA.36m	0.0894188	0.0857899
Total.Essential.Aas.36m	0.000783133	0.0842603		Sum.Conjugated	0.00105211	0.152404		PC.aa.C36.6	0.0858962	0.0824102
C5.36m	0.00072535	0.0780432		PC.aa.C32.2	0.000941267	0.136348		Kynurenine	0.0643132	0.0617031
C3.DC..C4.OH.	0.000699624	0.0752752		PC.aa.C38.4	0.0009153	0.132586		PC.ae.C44.6.36m	0.0606474	0.0581861
Ala	0.000680091	0.0731736		C18.1.36m	0.000905075	0.131105		lysoPC.a.C16.1	0.0589749	0.0565815
C14.1	0.000675387	0.0726674		PC.aa.C34.4.36m	0.000901569	0.130597		GDCA.36m	0.0569113	0.0546017
C16	0.000603364	0.0649182		His.36m	0.000853424	0.123623		SM.C16.1.36m	0.0559812	0.0537093
PC.aa.C36.5.36m	0.000574936	0.0618596		Asp.36m	0.000849812	0.1231		DCA.36m	0.0530869	0.0509325
PC.ae.C38.1.36m	0.000568739	0.0611928		Glu.36m	0.000846008	0.122549		PC.aa.C34.3	0.0500344	0.0480038
SM.C20.2	0.000542398	0.0583587		Trp.36m	0.000837031	0.121249		PC.aa.C36.1	0.0469123	0.0450085
SM..OH..C24.1.36m	0.000525506	0.0565412		TUDCA	0.000835026	0.120958		SM.C18.1.36m	0.0451353	0.0433036
His.36m	0.000512481	0.0551397		lysoPC.a.C28.1	0.000826499	0.119723		Sum.Unconjugated.36m	0.0432108	0.0414572
PC.aa.C36.2	0.000496069	0.053374		PC.ae.C44.5	0.000815701	0.118159		PC.ae.C34.0.36m	0.0428812	0.0411409
PC.ae.C40.6	0.0004813	0.0517849		Sum.Unconjugated.36m	0.000809299	0.117231		lysoPC.a.C20.3	0.0401669	0.0385367
C9.36m	0.000480574	0.0517068		CA.36m	0.000807813	0.117016		PC.ae.C36.5	0.0401319	0.0385032
PC.ae.C44.4.36m	0.000459964	0.0494892		C12	0.000799495	0.115811		PC.aa.C34.2	0.0363412	0.0348663
PC.aa.C32.3.36m	0.000450313	0.0484509		SM.C24.1.36m	0.000793719	0.114975		lysoPC.a.C26.1.36m	0.0356083	0.0341632
PC.aa.C32.2	0.000449872	0.0484034		Total.Pc.ae	0.000765247	0.11085		Ser	0.0308984	0.0296445
PC.aa.C28.1.36m	0.000436033	0.0469145		PC.aa.C36.4	0.000699973	0.101395		Met.36m	0.0307625	0.029514
PC.aa.C34.2	0.000415771	0.0447344		Kynurenine	0.000674956	0.0977711		Asp.36m	0.0299238	0.0287094
PC.ae.C32.2	0.000388415	0.0417911		PC.ae.C42.3.36m	0.00064013	0.0927263		PC.ae.C36.0	0.0283034	0.0271547
PC.ae.C38.4	0.000349397	0.037593		PC.aa.C34.3	0.00063995	0.0927003		SM.C20.2.36m	0.0282587	0.0271118
ADMA	0.00034756	0.0373953		C6..C4.1.DC.	0.00060038	0.0869683		Taurine	0.0277525	0.0266262
SM..OH..C16.1.36m	0.000338112	0.0363787		C16.36m	0.000596759	0.0864438		PC.aa.C34.1	0.0267874	0.0257003
PC.ae.C44.6.36m	0.000318317	0.0342489		C0	0.000579775	0.0839836		PC.ae.C42.1.36m	0.025573	0.0245352
lysoPC.a.C20.3	0.000311923	0.033561		lysoPC.a.C28.0	0.000577402	0.0836398		C16.1	0.0252676	0.0242422
Sarcosine.36m	0.000281701	0.0303093		C14.1.OH.36m	0.000575826	0.0834116		lysoPC.a.C20.4	0.0247877	0.0237817
C16.1	0.000271554	0.0292175		PC.aa.C38.6	0.000559163	0.0809978		lysoPC.a.C18.1	0.02462	0.0236208
PC.ae.C42.2.36m	0.0002633	0.0283294		SM..OH..C24.1.36m	0.000530685	0.0768726		Spermidine	0.0241827	0.0232013
Lys.36m	0.000231914	0.0249525		PC.ae.C30.1	0.000527223	0.0763712		PC.aa.C40.5	0.0235367	0.0225815
lysoPC.a.C18.1	0.000229676	0.0247118		PC.aa.C40.5	0.000524871	0.0760304		Histamine.36m	0.0217578	0.0208748
PC.aa.C36.6.36m	0.000226047	0.0243213		Kyn.Trp.x1000	0.000524818	0.0760227		C16	0.0196976	0.0188982
PC.ae.C34.1	0.000225365	0.0242479		PC.aa.C40.5.36m	0.000512557	0.0742467		PC.ae.C42.3.36m	0.0194162	0.0186282
Asn.36m	0.000221688	0.0238522		PC.aa.C42.6	0.000507722	0.0735463		PC.ae.C38.5.36m	0.018947	0.0181781
C4.36m	0.000220058	0.0236769		Gln.36m	0.000500351	0.0724786		PC.aa.C36.3	0.0187187	0.017959
PC.ae.C38.5.36m	0.00021522	0.0231563		Gly.36m	0.000465474	0.0674265		Tyr	0.0186922	0.0179336
PC.ae.C36.1.36m	0.000212648	0.0228796		PC.ae.C34.3.36m	0.000459788	0.0666028		Ala.36m	0.0184158	0.0176685
Arg	0.000199142	0.0214264		C0.36m	0.000452677	0.0655728		PC.aa.C42.1.36m	0.0176422	0.0169262
Serotonin.36m	0.000195069	0.0209883		Total.Acylcarnitines	0.000451563	0.0654114		PC.aa.C36.4	0.0174026	0.0166963
Spermidine	0.000192369	0.0206977		PC.ae.C44.6.36m	0.000442902	0.0641568		SM..OH..C22.2	0.0169952	0.0163055
C14.1.OH.36m	0.00016378	0.0176217		PC.aa.C34.2.36m	0.000426885	0.0618366		PC.ae.C40.1.36m	0.0165143	0.0158441
PC.ae.C38.0.36m	0.000163707	0.0176139		PC.ae.C32.1	0.000421599	0.061071		PC.aa.C30.0.36m	0.0160483	0.015397
Ser.36m	0.000160926	0.0173147		PC.aa.C38.3	0.000419024	0.0606979		lysoPC.a.C26.0.36m	0.0155229	0.0148929
PC.aa.C42.6	0.000154593	0.0166333		GDCA.36m	0.000417872	0.060531		C3.DC..C4.OH..36m	0.0150868	0.0144745
SM.C24.0.36m	0.000133627	0.0143774		Ser	0.000364374	0.0527816		PC.aa.C30.0	0.0150861	0.0144739
TCA	0.000132521	0.0142585		SM.C16.0.36m	0.000355562	0.0515051		PC.aa.C38.3	0.0149633	0.014356
Gln.36m	0.000130508	0.0140418		PC.ae.C40.2.36m	0.000345987	0.0501182		PC.aa.C38.5	0.0149183	0.0143129
PC.ae.C30.1	0.000126111	0.0135687		Spermidine	0.000342969	0.0496809		Met	0.0149129	0.0143077
ADMA.36m	0.000125601	0.0135139		SM.C24.0.36m	0.000341765	0.0495065		GCA	0.0141959	0.0136198
C3.36m	0.000123873	0.013328		Met.36m	0.000340518	0.0493259		Ser.36m	0.0140896	0.0135178
Sum.Unconjugated.36m	0.000123242	0.0132601		PC.ae.C38.0.36m	0.000338664	0.0490574		SM.C26.1.36m	0.0138435	0.0132817
PC.aa.C42.4.36m	0.000122806	0.0132132		lysoPC.a.C16.0	0.000337828	0.0489362		C3	0.0135792	0.0130281
PC.ae.C42.1	0.000121352	0.0130567		PC.ae.C38.6	0.00033665	0.0487656		GCDCA.36m	0.0134506	0.0129047
C16.1.OH.36m	0.000118393	0.0127384		PC.aa.C30.0.36m	0.000336046	0.0486782		PC.ae.C34.3	0.0126278	0.0121153
Asp	0.000117065	0.0125954		CDCA.36m	0.000333292	0.0482792		PC.ae.C42.1	0.0124191	0.0119151
TCDCA	0.000116224	0.012505		LCA.36m	0.000331368	0.0480005		Sum.Conjugated.36m	0.0120222	0.0115343
PC.aa.C34.1.36m	0.000113847	0.0122492		PC.ae.C36.4.36m	0.000326216	0.0472541		PC.ae.C34.1.36m	0.0117067	0.0112316
PC.ae.C32.1	0.000111371	0.0119828		lysoPC.a.C18.0	0.000324158	0.0469561		PC.aa.C40.4	0.0115777	0.0111078
PC.aa.C40.4	0.000109254	0.0117551		Total.PC	0.000322947	0.0467806		PC.ae.C40.2.36m	0.011555	0.011086
PC.aa.C34.4	0.000109087	0.0117371		SM..OH..C14.1.36m	0.000321385	0.0465544		PC.ae.C38.1.36m	0.0114294	0.0109655
C6..C4.1.DC..36m	0.000103171	0.0111006		SM.C20.2.36m	0.000317798	0.0460348		Total.Essential.AAs	0.0113343	0.0108744
PC.aa.C38.4	9.81e-05	0.0105514		Val	0.000306889	0.0444545		lysoPC.a.C18.1.36m	0.0106178	0.0101869
C14.2.36m	9.8e-05	0.0105455		C2	0.000305719	0.0442851		lysoPC.a.C28.0.36m	0.010057	0.00964881
Orn.36m	9.68e-05	0.0104104		SM..OH..C16.1	0.000302996	0.0438907		PC.ae.C40.5	0.0100115	0.0096052
PC.aa.C36.3	9.29e-05	0.009991		PC.aa.C36.3.36m	0.000299217	0.0433433		Sum.Conjugated	0.00997101	0.00956635
lysoPC.a.C28.0	9.01e-05	0.00969293		PC.aa.C32.0	0.000295904	0.0428633		Total.SM.and.OH.36m	0.00958071	0.00919189
SM.C18.1.36m	8.88e-05	0.00955383		PC.aa.C24.0	0.000295089	0.0427452		PC.ae.C38.4.36m	0.00941442	0.00903235
Total.PC.36m	8.87e-05	0.0095388		Serotonin.36m	0.00028935	0.041914		PC.ae.C38.1	0.00941339	0.00903136
PC.aa.C42.5.36m	8.66e-05	0.00932063		PC.aa.C36.5.36m	0.000272331	0.0394486		Total.PC.aa.36m	0.00932022	0.00894197
Val	8.5e-05	0.0091448		PC.ae.C42.1	0.000270435	0.039174		C3.36m	0.00928985	0.00891284
PC.ae.C40.6.36m	7.71e-05	0.00829917		PC.ae.C40.3.36m	0.000270268	0.0391498		PC.aa.C32.0.36m	0.00907907	0.00871061
PC.ae.C30.2	7.66e-05	0.00824358		PC.ae.C42.2	0.00026943	0.0390284		PC.ae.C42.5.36m	0.00858822	0.00823968
Total.Essential.AAs	7.64e-05	0.00822197		PC.ae.C34.2.36m	0.000268376	0.0388758		SM.C24.1	0.00837628	0.00803634
PC.aa.C42.4	7.54e-05	0.00811731		PC.aa.C36.0	0.000266777	0.0386442		C5.DC..C6.OH.	0.00804933	0.00772266
Total.lysoPC	7.42e-05	0.00798779		PC.aa.C40.2	0.00026644	0.0385954		lysoPC.a.C26.1	0.00796518	0.00764193
SM.C16.1	7.25e-05	0.00779954		Tyr.36m	0.00026337	0.0381505		PC.ae.C36.2.36m	0.00774117	0.007427
UDCA	6.62e-05	0.00711986		C14.2.36m	0.000261339	0.0378564		SDMA.36m	0.0077314	0.00741763
CA.36m	6.37e-05	0.00685749		SM.C18.0.36m	0.000257903	0.0373587		Total.lyso.and.PC	0.00756531	0.00725828
PC.aa.C40.3	6.29e-05	0.00676494		C5.OH..C3.DC.M.	0.000256302	0.0371268		Total.PC.aa	0.00715513	0.00686475
PC.ae.C34.0	6.22e-05	0.00668792		PC.ae.C40.6	0.00025529	0.0369802		PC.ae.C36.4	0.00712632	0.00683711
Total.lyso.and.PC	6.15e-05	0.00661521		Val.36m	0.000247186	0.0358063		PC.aa.C34.2.36m	0.00709261	0.00680476
PC.ae.C38.4.36m	6.06e-05	0.00651899		PC.aa.C36.0.36m	0.000241612	0.0349989		PC.ae.C40.3.36m	0.00700353	0.0067193
PC.aa.C40.6.36m	5.58e-05	0.00600426		Cit.36m	0.000226517	0.0328123		PC.ae.C32.2	0.0068693	0.00659052
PC.aa.C24.0	5.57e-05	0.00599075		SM..OH..C22.2	0.000226366	0.0327903		PC.aa.C26.0	0.00681	0.00653363
C3	5.54e-05	0.00596258		Lys.36m	0.000217082	0.0314455		Ile	0.00652697	0.00626209
PC.ae.C42.3.36m	5.44e-05	0.00585083		C4	0.000205144	0.0297162		SM.C18.0.36m	0.00627953	0.00602469
t4.OH.Pro	5.4e-05	0.00581498		lysoPC.a.C24.0	0.000183994	0.0266525		PC.aa.C42.0.36m	0.00608571	0.00583873
Total.Acylcarnitines	5.37e-05	0.00578139		lysoPC.a.C18.2	0.000183943	0.0266452		SM.C18.1	0.00602471	0.0057802
PC.aa.C38.5	5.27e-05	0.0056697		PC.ae.C38.4	0.000180606	0.0261618		Kyn.Trp.x1000.36m	0.00599022	0.00574712
PC.ae.C34.1.36m	5.22e-05	0.00561416		TMCA.a.b..36m	0.000171762	0.0248807		PC.ae.C38.0	0.00591745	0.0056773
PC.aa.C32.1.36m	4.99e-05	0.00537305		PC.aa.C42.4	0.000166827	0.0241658		Asn.36m	0.0057707	0.0055365
lysoPC.a.C17.0	4.97e-05	0.00534852		Total.SM.and.OH	0.000165959	0.0240401		Total.PC	0.00555059	0.00532532
PC.ae.C34.0.36m	4.26e-05	0.00458719		PC.aa.C38.5	0.00015837	0.0229408		Lys	0.00520542	0.00499417
PC.aa.C40.5	4.19e-05	0.00450934		SM..OH..C22.1.36m	0.000155784	0.0225662		lysoPC.a.C16.0	0.00487398	0.00467618
GUDCA.36m	4.19e-05	0.0045045		Total.Acylcarnitines.36m	0.000155241	0.0224875		Val	0.00476215	0.00456889
PC.ae.C36.5.36m	3.99e-05	0.0042896		lysoPC.a.C24.0.36m	0.000150404	0.0217868		Spermine.36m	0.00467203	0.00448243
C5.DC..C6.OH.	3.97e-05	0.00427396		Total.SM.OH..36m	0.000139089	0.0201477		lysoPC.a.C20.3.36m	0.00465626	0.00446729
Histamine.36m	3.77e-05	0.00405144		SM.C26.1	0.000136507	0.0197737		PC.ae.C30.1	0.00433704	0.00416103
PC.ae.C36.5	3.07e-05	0.00330729		PC.ae.C42.1.36m	0.000136151	0.0197223		C14.1	0.00411316	0.00394624
Total.lyso.and.PC.36m	3.04e-05	0.00327387		PC.ae.C42.5	0.000128449	0.0186066		Serotonin.36m	0.00371992	0.00356895
SM.C16.0.36m	2.93e-05	0.00315087		lysoPC.a.C17.0.36m	0.000124254	0.0179989		C10	0.00348568	0.00334421
SM.C18.0	2.42e-05	0.0026046		PC.ae.C38.3	0.000122726	0.0177775		SM.C24.1.36m	0.00333628	0.00320088
PC.aa.C36.1	2.39e-05	0.00257162		Sum.Conjugated.36m	0.000120868	0.0175084		lysoPC.a.C18.2.36m	0.00321086	0.00308056
Phe.36m	2.26e-05	0.00242654		lysoPC.a.C18.2.36m	0.000113255	0.0164056		lysoPC.a.C17.0.36m	0.00312638	0.0029995
Pro.36m	2.13e-05	0.00229434		PC.aa.C40.6	0.000104565	0.0151468		Pro	0.00298894	0.00286764
C2	2.09e-05	0.00225173		PC.ae.C36.1	0.000100098	0.0144998		PC.aa.C42.5	0.00298504	0.00286389
Total.PC	1.85e-05	0.00199497		lysoPC.a.C18.0.36m	9.84e-05	0.0142529		PC.aa.C42.6.36m	0.0028192	0.00270479
PC.aa.C42.5	1.75e-05	0.00188215		PC.ae.C30.2	9.53e-05	0.0138045		PC.ae.C40.5.36m	0.00275363	0.00264188
C18.1	1.49e-05	0.00160271		Orn.36m	9.32e-05	0.0134967		Putrescine.36m	0.00272372	0.00261318
PC.ae.C44.3.36m	1.33e-05	0.00143609		Kyn.Trp.x1000.36m	8.03e-05	0.0116297		Total.Essential.Aas.36m	0.00264616	0.00253877
TCDCA.36m	1.32e-05	0.00142305		PC.ae.C34.1.36m	7.97e-05	0.011548		PC.ae.C38.2.36m	0.00255061	0.0024471
SM.C18.1	1.31e-05	0.00140931		PC.ae.C36.5.36m	7.8e-05	0.0112935		TUDCA	0.00253188	0.00242913
C0.36m	1.25e-05	0.00134954		PC.ae.C38.3.36m	7.61e-05	0.0110251		SM.C16.0.36m	0.00234914	0.00225381
PC.ae.C38.1	1.24e-05	0.00133816		PC.aa.C40.3.36m	7.39e-05	0.0106985		PC.ae.C36.1	0.00231648	0.00222247
SM.C24.1	1.13e-05	0.00121075		Total.SM.and.OH.36m	7.26e-05	0.0105229		PC.aa.C40.3.36m	0.00230395	0.00221045
PC.aa.C38.3	9.75e-06	0.0010489		SDMA	7.25e-05	0.0105038		Total.lysoPC	0.00218825	0.00209944
PC.ae.C36.1	8.36e-06	0.000899053		SM.C26.0.36m	7.23e-05	0.0104659		Putrescine	0.00197613	0.00189593
Gln	6.73e-06	0.000724171		PC.ae.C34.0.36m	6.68e-05	0.00968167		PC.aa.C36.5.36m	0.00193593	0.00185736
SM.C16.1.36m	5.06e-06	0.000544213		Total.lyso.and.PC.36m	6.47e-05	0.00937178		PC.ae.C36.2	0.00187992	0.00180362
PC.aa.C30.0	2.85e-06	0.000307084		PC.ae.C36.2.36m	6.45e-05	0.00934765		PC.aa.C38.0	0.0018707	0.00179478
PC.ae.C38.3	1.92e-06	0.000206319		PC.aa.C36.5	5.74e-05	0.00832064		C4.36m	0.0018437	0.00176888
PC.ae.C40.4.36m	1.94e-07	2.09e-05		PC.aa.C36.1	5.37e-05	0.0077719		PC.ae.C38.3	0.00183926	0.00176461
PC.aa.C42.2.36m	0	0		PC.ae.C38.1	4.5e-05	0.00651478		C12	0.00180046	0.00172739
PC.ae.C32.1.36m	-1.03e-06	-0.000110993		PC.ae.C40.1	3.73e-05	0.00540577		TCA.36m	0.00173462	0.00166422
C5	-1.82e-06	-0.000195528		GCA.36m	3.3e-05	0.00478634		Ala	0.00164099	0.00157439
PC.aa.C40.2	-2.67e-06	-0.000287409		Conjugated.Unconjugated.36m	2.89e-05	0.00419296		PC.aa.C32.1.36m	0.00162992	0.00156378
PC.ae.C30.1.36m	-3.15e-06	-0.000338762		C14	2.56e-05	0.0037137		UDCA	0.00141437	0.00135697
PC.aa.C36.2.36m	-4.72e-06	-0.000507387		Taurine.36m	2.54e-05	0.00368017		Taurine.36m	0.00140373	0.00134676
C16.36m	-6.74e-06	-0.00072567		PC.ae.C40.6.36m	1.83e-05	0.00265462		PC.aa.C32.0	0.0012517	0.0012009
C14	-6.96e-06	-0.000749379		C16.1	1.75e-05	0.00252861		PC.ae.C40.1	0.00121428	0.001165
PC.ae.C44.3	-7.33e-06	-0.000788737		PC.aa.C40.2.36m	1.65e-05	0.00238816		PC.ae.C38.6.36m	0.00103189	0.000990014
SM.C26.1	-7.79e-06	-0.000837793		PC.aa.C42.2	1.6e-05	0.00231141		Cit.36m	0.000905416	0.000868671
lysoPC.a.C24.0	-8.65e-06	-0.000930589		C9.36m	1.55e-05	0.00225146		SM.C18.0	0.000824775	0.000791303
PC.ae.C40.3	-9.31e-06	-0.00100187		C16.1.OH.36m	1.09e-05	0.00158157		PC.ae.C40.6	0.000593722	0.000569627
C3.DC..C4.OH..36m	-9.65e-06	-0.00103776		PC.ae.C40.2	6.91e-06	0.00100066		Total.SM.and.OH	0.000536719	0.000514937
GUDCA	-1.29e-05	-0.00138283		Ala.36m	5.48e-06	0.000793756		PC.aa.C42.5.36m	0.000518346	0.00049731
lysoPC.a.C16.1.36m	-1.32e-05	-0.00141657		PC.aa.C34.4	2.16e-06	0.00031318		C4	9.11e-05	8.74e-05
Glu.36m	-1.38e-05	-0.00148418		PC.aa.C24.0.36m	1.88e-06	0.000273047		PC.ae.C40.4	-1.64e-05	-1.57e-05
PC.aa.C32.0.36m	-1.57e-05	-0.00168714		Arg	0	0		PC.ae.C34.2	-5.53e-05	-5.31e-05
PC.ae.C38.2.36m	-1.66e-05	-0.00179042		lysoPC.a.C20.3	0	0		Total.SM.OH.	-6.11e-05	-5.86e-05
PC.aa.C40.2.36m	-2.2e-05	-0.0023645		SM.C24.0	0	0		C5	-0.000116883	-0.00011214
Conjugated.Unconjugated.36m	-2.43e-05	-0.00261513		GCDCA.36m	0	0		Trp	-0.000264008	-0.000253294
Kyn.Trp.x1000	-2.44e-05	-0.002625		lysoPC.a.C16.1.36m	0	0		GUDCA	-0.000396849	-0.000380744
PC.ae.C40.2.36m	-2.48e-05	-0.00266748		PC.ae.C36.0.36m	0	0		PC.aa.C38.6	-0.000507946	-0.000487332
PC.ae.C42.5	-2.59e-05	-0.00278602		PC.ae.C40.1.36m	0	0		PC.ae.C42.4	-0.000512062	-0.000491281
CA	-2.67e-05	-0.0028686		PC.ae.C40.5.36m	0	0		PC.ae.C34.0	-0.000527479	-0.000506073
SM.C18.0.36m	-2.8e-05	-0.00301612		Total.PC.36m	0	0		TMCA.a.b..36m	-0.000576828	-0.000553418
PC.ae.C42.4	-3.04e-05	-0.00326549		Gln	-2.27e-06	-0.000329512		PC.aa.C36.3.36m	-0.000649269	-0.000622919
PC.ae.C30.2.36m	-3.31e-05	-0.00355853		Gly	-6.89e-06	-0.00099771		Val.36m	-0.000711205	-0.000682342
TMCA.a.b..36m	-3.31e-05	-0.00356069		PC.aa.C32.0.36m	-1.1e-05	-0.00159114		C2	-0.000789194	-0.000757166
PC.ae.C38.3.36m	-3.65e-05	-0.00392348		ADMA.36m	-1.44e-05	-0.00208574		PC.ae.C38.5	-0.000797062	-0.000764715
TUDCA	-3.71e-05	-0.00399226		PC.ae.C42.4.36m	-1.45e-05	-0.00209863		GCDCA	-0.00122785	-0.00117802
C0	-3.78e-05	-0.00406575		Total.SM.36m	-1.56e-05	-0.00225618		Ile.36m	-0.00130624	-0.00125323
Total.SM.36m	-3.98e-05	-0.00428553		PC.aa.C26.0	-1.74e-05	-0.00251356		TCA	-0.00132258	-0.0012689
PC.ae.C40.1	-4.41e-05	-0.00474969		C18.2	-1.74e-05	-0.0025257		C9.36m	-0.00133433	-0.00128018
PC.aa.C36.3.36m	-4.82e-05	-0.0051875		PC.aa.C40.6.36m	-1.81e-05	-0.00262523		PC.aa.C40.6.36m	-0.00133911	-0.00128477
PC.ae.C36.3.36m	-4.97e-05	-0.00535151		ADMA	-1.99e-05	-0.00288598		Conjugated.Unconjugated.36m	-0.00149725	-0.00143649
SDMA	-5.39e-05	-0.00579835		Total.PC.ae.36m	-2e-05	-0.0028947		His	-0.00169681	-0.00162795
Serotonin	-5.4e-05	-0.0058124		CDCA	-2.24e-05	-0.00324371		PC.aa.C40.4.36m	-0.00177512	-0.00170308
C18	-5.48e-05	-0.00589838		PC.aa.C30.0	-2.46e-05	-0.00355918		Total.lysoPC.36m	-0.00182539	-0.00175131
PC.ae.C38.0	-5.52e-05	-0.00593871		SDMA.36m	-2.82e-05	-0.00408256		PC.ae.C36.3	-0.00193856	-0.00185988
PC.aa.C38.3.36m	-5.68e-05	-0.00611036		Total.lyso.and.PC	-3.17e-05	-0.00459839		Asn	-0.00207911	-0.00199473
PC.aa.C24.0.36m	-5.91e-05	-0.00636302		PC.aa.C40.3	-3.58e-05	-0.00517917		PC.ae.C44.3.36m	-0.00214606	-0.00205897
lysoPC.a.C16.0	-6.14e-05	-0.00661104		PC.aa.C38.0	-4.06e-05	-0.00588265		PC.ae.C36.5.36m	-0.00225117	-0.00215981
C4	-6.35e-05	-0.00682696		PC.ae.C38.5	-6.14e-05	-0.00889209		Phe.36m	-0.00231603	-0.00222203
PC.ae.C44.5	-6.41e-05	-0.00689186		C3.36m	-6.83e-05	-0.00989163		lysoPC.a.C20.4.36m	-0.00231689	-0.00222286
LCA.36m	-6.54e-05	-0.00703799		lysoPC.a.C16.0.36m	-6.88e-05	-0.00996661		ADMA	-0.00240509	-0.00230749
PC.aa.C34.2.36m	-6.61e-05	-0.00711641		PC.ae.C32.2.36m	-7.4e-05	-0.0107195		Asp	-0.00244413	-0.00234494
PC.ae.C36.4	-6.65e-05	-0.0071588		PC.ae.C30.1.36m	-7.63e-05	-0.0110534		C14.1.OH.36m	-0.00255582	-0.0024521
PC.ae.C30.0.36m	-6.68e-05	-0.00718392		lysoPC.a.C26.1.36m	-7.8e-05	-0.011296		PC.ae.C40.3	-0.00297929	-0.00285838
Total.Acylcarnitines.36m	-6.72e-05	-0.00723156		Asn	-7.81e-05	-0.0113201		C18.36m	-0.00299799	-0.00287632
Ile	-6.92e-05	-0.00744684		PC.ae.C36.4	-8.03e-05	-0.0116289		Met.SO.36m	-0.00306273	-0.00293843
PC.aa.C38.5.36m	-7e-05	-0.00753236		PC.aa.C42.0.36m	-8.05e-05	-0.0116619		PC.ae.C32.1	-0.00331032	-0.00317598
PC.ae.C42.3	-7.07e-05	-0.00760825		Putrescine.36m	-8.22e-05	-0.0119008		PC.aa.C40.5.36m	-0.00338362	-0.00324631
Cit.36m	-7.29e-05	-0.00784881		PC.ae.C38.4.36m	-8.75e-05	-0.0126781		SDMA	-0.00348306	-0.0033417
PC.ae.C38.6	-7.32e-05	-0.00787729		lysoPC.a.C18.1	-8.77e-05	-0.0127056		C8	-0.00353093	-0.00338764
SM.C26.0.36m	-7.72e-05	-0.00830305		SM.C16.1	-8.79e-05	-0.01273		PC.aa.C40.2	-0.00358153	-0.00343618
Met	-7.78e-05	-0.00837609		Total.Essential.Aas.36m	-8.89e-05	-0.0128803		PC.aa.C38.4.36m	-0.00373086	-0.00357945
lysoPC.a.C17.0.36m	-7.96e-05	-0.00856325		lysoPC.a.C28.0.36m	-9.25e-05	-0.0134038		TCDCA	-0.00376192	-0.00360925
TCA.36m	-8.15e-05	-0.0087718		C5	-0.000102551	-0.0148551		PC.ae.C34.1	-0.00393248	-0.00377289
lysoPC.a.C18.2	-8.3e-05	-0.00893411		Total.SM	-0.000103484	-0.0149902		PC.aa.C36.0.36m	-0.00404752	-0.00388325
SM.C16.0	-8.37e-05	-0.00900406		Cit	-0.000110858	-0.0160584		SM..OH..C16.1	-0.00412634	-0.00395888
Total.PC.aa	-8.77e-05	-0.00943682		PC.ae.C42.3	-0.000118573	-0.017176		Sarcosine.36m	-0.00412723	-0.00395974
PC.ae.C40.5	-8.82e-05	-0.00948523		PC.ae.C36.1.36m	-0.000119612	-0.0173265		Conjugated.Unconjugated	-0.00418561	-0.00401574
lysoPC.a.C28.1	-9.06e-05	-0.00975231		lysoPC.a.C16.1	-0.000121034	-0.0175324		C18	-0.00420424	-0.00403361
Spermine.36m	-9.25e-05	-0.00995091		t4.OH.Pro	-0.000122045	-0.0176789		PC.ae.C42.3	-0.00421685	-0.00404572
PC.ae.C40.4	-9.32e-05	-0.0100317		PC.ae.C42.5.36m	-0.000122566	-0.0177544		PC.aa.C36.5	-0.00445179	-0.00427112
Total.PC.aa.36m	-9.77e-05	-0.0105154		PC.aa.C38.0.36m	-0.000123253	-0.0178539		C5.36m	-0.00454341	-0.00435902
GDCA.36m	-0.000100542	-0.0108176		H1	-0.000123333	-0.0178655		Leu	-0.00455067	-0.00436599
GCA.36m	-0.000100625	-0.0108266		PC.ae.C44.3	-0.000125151	-0.0181289		PC.ae.C38.3.36m	-0.00459649	-0.00440995
lysoPC.a.C28.0.36m	-0.000100995	-0.0108665		Asn.36m	-0.000128435	-0.0186046		Total.Pc.ae	-0.00460611	-0.00441918
Ser	-0.000103864	-0.0111752		Total.PC.aa	-0.000128458	-0.0186079		SM..OH..C24.1	-0.00464443	-0.00445594
PC.ae.C42.1.36m	-0.000108322	-0.0116548		Pro	-0.000143444	-0.0207787		SM.C26.0.36m	-0.00472394	-0.00453222
Asp.36m	-0.000110503	-0.0118894		Leu	-0.000143597	-0.0208008		PC.aa.C28.1	-0.00473141	-0.00453939
PC.aa.C36.5	-0.000110735	-0.0119144		TCDCA.36m	-0.000146936	-0.0212845		C6..C4.1.DC.	-0.00479901	-0.00460425
PC.aa.C38.6.36m	-0.000111099	-0.0119536		PC.ae.C30.0	-0.000148363	-0.0214912		PC.ae.C36.1.36m	-0.00504114	-0.00483656
PC.aa.C42.0	-0.000115925	-0.0124728		C18.36m	-0.000156688	-0.0226971		Kynurenine.36m	-0.00511453	-0.00490697
CDCA.36m	-0.000116251	-0.0125079		lysoPC.a.C20.4	-0.000161722	-0.0234263		PC.ae.C30.0	-0.00516085	-0.00495141
PC.ae.C44.4	-0.000116907	-0.0125784		Sum.Unconjugated	-0.000164019	-0.0237591		SM.C24.0	-0.00533268	-0.00511626
Sum.Unconjugated	-0.000117549	-0.0126475		Phe	-0.000166845	-0.0241684		PC.aa.C42.0	-0.00538259	-0.00516415
PC.aa.C40.6	-0.000120828	-0.0130004		PC.ae.C40.4.36m	-0.000170205	-0.0246552		Phe	-0.00551637	-0.0052925
C10.36m	-0.00012143	-0.0130651		PC.aa.C34.1	-0.000174795	-0.02532		PC.ae.C38.4	-0.00554989	-0.00532466
Gly.36m	-0.000123819	-0.0133222		C16	-0.000177537	-0.0257172		PC.aa.C42.4	-0.00559836	-0.00537116
PC.ae.C42.2	-0.000124163	-0.0133591		PC.aa.C36.6.36m	-0.00018675	-0.0270517		PC.aa.C38.5.36m	-0.0056014	-0.00537408
PC.aa.C42.6.36m	-0.000124748	-0.0134221		PC.aa.C40.4	-0.000187245	-0.0271234		Met.SO	-0.00582862	-0.00559207
Thr	-0.000124823	-0.0134302		TCA.36m	-0.000189658	-0.027473		Gly	-0.00598192	-0.00573915
PC.ae.C36.2.36m	-0.000126833	-0.0136464		Lys	-0.00018997	-0.0275181		PC.aa.C40.2.36m	-0.00610537	-0.00585759
PC.ae.C36.0.36m	-0.000129017	-0.0138814		PC.aa.C36.3	-0.000193257	-0.0279943		PC.ae.C32.1.36m	-0.00613024	-0.00588145
SM.C24.0	-0.000130726	-0.0140653		lysoPC.a.C18.1.36m	-0.000193453	-0.0280227		Cit	-0.00634707	-0.00608949
PC.ae.C44.6	-0.000131019	-0.0140969		PC.ae.C42.2.36m	-0.000202839	-0.0293823		PC.ae.C44.3	-0.00644046	-0.00617908
Total.PC.ae.36m	-0.0001319	-0.0141917		PC.aa.C38.4.36m	-0.000210826	-0.0305394		PC.aa.C36.4.36m	-0.00652716	-0.00626226
GCA	-0.000132739	-0.0142819		C14.1	-0.000210883	-0.0305476		SM..OH..C24.1.36m	-0.00652717	-0.00626227
PC.aa.C42.1	-0.000133986	-0.014416		Total.lysoPC.36m	-0.000212793	-0.0308243		PC.ae.C38.6	-0.00658387	-0.00631667
GCDCA.36m	-0.000136745	-0.0147129		PC.ae.C36.0	-0.000220392	-0.031925		C16.36m	-0.0066031	-0.00633513
PC.aa.C42.1.36m	-0.000138158	-0.0148649		Tyr	-0.000234278	-0.0339365		Total.Acylcarnitines.36m	-0.00667584	-0.00640491
PC.ae.C30.0	-0.000138245	-0.0148743		PC.ae.C38.6.36m	-0.000234447	-0.0339609		lysoPC.a.C17.0	-0.00671706	-0.00644446
lysoPC.a.C16.1	-0.000138772	-0.014931		Total.PC.aa.36m	-0.00024531	-0.0355345		lysoPC.a.C18.0.36m	-0.00682074	-0.00654393
lysoPC.a.C24.0.36m	-0.00013955	-0.0150147		PC.aa.C32.2.36m	-0.00024586	-0.0356142		C0	-0.00684331	-0.00656558
PC.aa.C36.4	-0.000141555	-0.0152305		PC.ae.C44.3.36m	-0.000250429	-0.036276		C14.2.36m	-0.00686464	-0.00658605
PC.aa.C36.6	-0.000143009	-0.0153869		PC.ae.C38.0	-0.00025138	-0.0364138		PC.ae.C36.4.36m	-0.00720279	-0.00691047
SM.C26.1.36m	-0.000152853	-0.016446		PC.ae.C42.4	-0.000253577	-0.0367321		Glu.36m	-0.00721806	-0.00692512
Total.Pc.ae	-0.000154315	-0.0166033		PC.ae.C34.3	-0.00026731	-0.0387213		PC.ae.C44.5	-0.00724469	-0.00695068
Lys	-0.000154868	-0.0166629		PC.ae.C32.1.36m	-0.00026897	-0.0389618		PC.aa.C42.4.36m	-0.00725779	-0.00696324
PC.ae.C38.6.36m	-0.000155416	-0.0167218		SM.C18.1	-0.000269596	-0.0390525		C9	-0.0072675	-0.00697256
Taurine.36m	-0.000155869	-0.0167706		PC.ae.C34.0	-0.000269636	-0.0390583		Gln.36m	-0.00740512	-0.00710459
Leu	-0.000156187	-0.0168047		SM.C26.1.36m	-0.000274135	-0.03971		Tyr.36m	-0.00770632	-0.00739357
PC.ae.C36.3	-0.000156213	-0.0168076		PC.ae.C36.5	-0.000276811	-0.0400976		Arg	-0.00778221	-0.00746638
PC.aa.C40.3.36m	-0.000156258	-0.0168124		Total.lysoPC	-0.000281361	-0.0407567		PC.aa.C42.2.36m	-0.00782854	-0.00751083
PC.aa.C26.0	-0.000156339	-0.0168211		PC.aa.C38.6.36m	-0.000282642	-0.0409422		C18.1	-0.00802836	-0.00770254
PC.ae.C38.5	-0.000156667	-0.0168565		Ile	-0.000283747	-0.0411024		CA.36m	-0.00822723	-0.00789334
PC.aa.C40.4.36m	-0.000161602	-0.0173874		PC.aa.C34.3.36m	-0.000287083	-0.0415856		PC.aa.C40.3	-0.00825955	-0.00792434
lysoPC.a.C26.1.36m	-0.000161826	-0.0174114		Met.SO	-0.000292779	-0.0424107		SM..OH..C14.1	-0.00827825	-0.00794229
C18.1.36m	-0.000164174	-0.0176641		Sarcosine	-0.000294016	-0.0425899		PC.aa.C42.2	-0.00835709	-0.00801793
C18.2	-0.000165109	-0.0177647		Asp	-0.000295767	-0.0428435		SM.C26.1	-0.00851643	-0.00817081
PC.ae.C42.4.36m	-0.00016935	-0.018221		C3.DC..C4.OH.	-0.000298946	-0.0433039		C3.DC..C4.OH.	-0.00857993	-0.00823173
PC.aa.C38.0	-0.00017004	-0.0182953		His	-0.000305063	-0.0441901		PC.aa.C24.0	-0.0086414	-0.0082907
SM..OH..C22.1.36m	-0.000180805	-0.0194535		Met	-0.000308084	-0.0446277		Total.SM.36m	-0.00873994	-0.00838524
Gly	-0.000181588	-0.0195377		PC.aa.C42.4.36m	-0.000309487	-0.0448309		Glu	-0.00906162	-0.00869387
PC.ae.C40.2	-0.000183879	-0.0197842		GUDCA.36m	-0.000314941	-0.0456209		PC.ae.C44.6	-0.00907724	-0.00870885
Phe	-0.000184591	-0.0198609		Glu	-0.00031832	-0.0461104		Total.PC.ae.36m	-0.00913443	-0.00876372
Trp	-0.000189833	-0.0204249		PC.ae.C38.5.36m	-0.000325252	-0.0471145		C14	-0.00927591	-0.00889947
H1	-0.000192286	-0.0206887		lysoPC.a.C20.3.36m	-0.000351418	-0.0509049		ADMA.36m	-0.00940381	-0.00902217
Cit	-0.000196404	-0.0211319		PC.ae.C44.5.36m	-0.000353796	-0.0512493		PC.ae.C40.2	-0.00946554	-0.0090814
PC.ae.C34.3	-0.00019854	-0.0213616		PC.ae.C38.2.36m	-0.000359712	-0.0521062		lysoPC.a.C28.1	-0.00950998	-0.00912403
PC.aa.C34.1	-0.000202597	-0.0217982		Histamine.36m	-0.000360115	-0.0521646		PC.ae.C44.4.36m	-0.00970334	-0.00930954
PC.aa.C34.3.36m	-0.000204613	-0.0220151		PC.aa.C36.6	-0.000369621	-0.0535416		Sarcosine	-0.0108684	-0.0104273
PC.ae.C32.2.36m	-0.000205698	-0.0221318		Met.SO.36m	-0.000374508	-0.0542496		PC.aa.C34.1.36m	-0.0109881	-0.0105421
Total.lysoPC.36m	-0.000207891	-0.0223678		lysoPC.a.C26.0	-0.000376784	-0.0545792		Orn	-0.0112408	-0.0107846
PC.aa.C36.0.36m	-0.000210508	-0.0226494		PC.aa.C38.3.36m	-0.000384964	-0.0557642		PC.ae.C44.5.36m	-0.0112576	-0.0108007
PC.ae.C44.5.36m	-0.000212415	-0.0228545		SM.C16.0	-0.000386771	-0.0560259		PC.aa.C42.1	-0.01133	-0.0108702
Sarcosine	-0.000217968	-0.023452		PC.aa.C42.1	-0.000389913	-0.0564811		Gly.36m	-0.0114156	-0.0109523
PC.ae.C40.5.36m	-0.000219407	-0.0236069		PC.aa.C42.0	-0.000395114	-0.0572344		CDCA	-0.0114228	-0.0109592
lysoPC.a.C18.0	-0.000220526	-0.0237273		Kynurenine.36m	-0.000398818	-0.057771		PC.ae.C42.4.36m	-0.0114505	-0.0109858
CDCA	-0.000220876	-0.0237649		PC.ae.C36.3.36m	-0.000402814	-0.0583499		PC.aa.C38.3.36m	-0.0114678	-0.0110024
Kyn.Trp.x1000.36m	-0.000223737	-0.0240727		UDCA	-0.000409395	-0.0593031		PC.ae.C36.3.36m	-0.0115543	-0.0110854
His	-0.000225984	-0.0243144		SM..OH..C16.1.36m	-0.000415573	-0.060198		Total.PC.36m	-0.011564	-0.0110947
lysoPC.a.C26.0	-0.000226286	-0.024347		Pro.36m	-0.000416349	-0.0603104		SM.C20.2	-0.0117694	-0.0112918
PC.aa.C36.4.36m	-0.000231389	-0.024896		PC.aa.C42.5	-0.000419021	-0.0606975		lysoPC.a.C28.0	-0.0119322	-0.0114479
lysoPC.a.C26.0.36m	-0.00023369	-0.0251436		PC.aa.C42.6.36m	-0.000431501	-0.0625054		Lys.36m	-0.0120138	-0.0115262
lysoPC.a.C20.3.36m	-0.000235613	-0.0253505		Sarcosine.36m	-0.000449352	-0.0650911		His.36m	-0.0120304	-0.0115422
Sum.Conjugated.36m	-0.00023782	-0.025588		Serotonin	-0.000453914	-0.0657519		lysoPC.a.C18.0	-0.0120937	-0.0116029
PC.ae.C36.4.36m	-0.000238071	-0.025615		Phe.36m	-0.000456189	-0.0660815		lysoPC.a.C26.0	-0.0122425	-0.0117457
PC.aa.C42.0.36m	-0.000240723	-0.0259003		PC.aa.C34.1.36m	-0.000457527	-0.0662754		PC.ae.C40.6.36m	-0.0123501	-0.0118489
lysoPC.a.C16.0.36m	-0.000241956	-0.026033		PC.ae.C40.4	-0.000465918	-0.0674908		Leu.36m	-0.0124431	-0.0119381
PC.aa.C32.0	-0.000242354	-0.0260758		PC.ae.C44.4	-0.000469587	-0.0680223		t4.OH.Pro.36m	-0.0125803	-0.0120698
lysoPC.a.C18.0.36m	-0.000248533	-0.0267406		Ile.36m	-0.000481814	-0.0697935		SM.C16.0	-0.0127293	-0.0122127
lysoPC.a.C18.1.36m	-0.000248894	-0.0267795		C3	-0.000496341	-0.0718977		GUDCA.36m	-0.0127928	-0.0122737
lysoPC.a.C20.4	-0.000250297	-0.0269304		PC.aa.C42.5.36m	-0.000506288	-0.0733386		t4.OH.Pro	-0.012906	-0.0123822
PC.aa.C36.1.36m	-0.000252007	-0.0271144		PC.aa.C36.2.36m	-0.000511674	-0.0741188		Pro.36m	-0.013134	-0.012601
lysoPC.a.C28.1.36m	-0.000259127	-0.0278805		PC.ae.C44.6	-0.000516988	-0.0748885		PC.ae.C42.5	-0.0132074	-0.0126714
SM.C24.1.36m	-0.000259465	-0.0279169		Putrescine	-0.000518729	-0.0751408		PC.aa.C36.2.36m	-0.0137029	-0.0131468
PC.aa.C32.1	-0.00026291	-0.0282875		C10.36m	-0.000524596	-0.0759906		PC.ae.C42.2.36m	-0.0137983	-0.0132383
lysoPC.a.C26.1	-0.000263599	-0.0283616		PC.aa.C42.2.36m	-0.000526841	-0.0763158		Orn.36m	-0.0141991	-0.0136228
Met.SO	-0.000268883	-0.0289301		Spermine.36m	-0.00052996	-0.0767676		Total.lyso.and.PC.36m	-0.0143489	-0.0137665
PC.ae.C40.1.36m	-0.000269333	-0.0289786		SM.C16.1.36m	-0.000531972	-0.0770591		Total.Acylcarnitines	-0.0145424	-0.0139522
GCDCA	-0.000272607	-0.0293308		PC.ae.C36.2	-0.000536985	-0.0777852		Sum.Unconjugated	-0.0146236	-0.0140301
SDMA.36m	-0.000275792	-0.0296736		SM.C18.0	-0.000540693	-0.0783223		Serotonin	-0.0148718	-0.0142683
PC.aa.C38.4.36m	-0.000282848	-0.0304327		C5.DC..C6.OH.	-0.00055948	-0.0810438		PC.aa.C32.3	-0.0149778	-0.0143699
PC.ae.C42.5.36m	-0.000286396	-0.0308144		Taurine	-0.000571234	-0.0827464		PC.ae.C30.2	-0.0150203	-0.0144107
PC.aa.C42.2	-0.000289007	-0.0310953		Ser.36m	-0.000575994	-0.0834359		C18.2	-0.0153282	-0.0147062
Total.SM	-0.000300955	-0.0323809		PC.aa.C36.1.36m	-0.000588344	-0.0852248		PC.aa.C36.0	-0.0154364	-0.0148099
Orn	-0.000301718	-0.032463		PC.ae.C40.5	-0.000626073	-0.0906901		PC.aa.C36.6.36m	-0.0163911	-0.0157258
PC.aa.C36.0	-0.000309946	-0.0333483		Total.Essential.AAs	-0.000636351	-0.092179		PC.aa.C38.0.36m	-0.016419	-0.0157527
lysoPC.a.C20.4.36m	-0.000310664	-0.0334255		PC.aa.C34.2	-0.00064353	-0.0932189		lysoPC.a.C24.0	-0.0166174	-0.0159431
Total.SM.and.OH	-0.000322825	-0.034734		TCA	-0.000665455	-0.0963948		C16.1.OH.36m	-0.0169844	-0.0162952
Ala.36m	-0.000327673	-0.0352556		t4.OH.Pro.36m	-0.000682313	-0.0988369		Total.SM	-0.017124	-0.0164291
lysoPC.a.C18.2.36m	-0.000356564	-0.038364		C18.1	-0.000684095	-0.0990949		PC.aa.C38.6.36m	-0.0172434	-0.0165436
PC.aa.C32.2.36m	-0.000361838	-0.0389316		C10	-0.000700597	-0.101485		CA	-0.0175121	-0.0168014
Pro	-0.000364235	-0.0391895		Conjugated.Unconjugated	-0.000724995	-0.10502		PC.aa.C40.6	-0.0181593	-0.0174224
Asn	-0.000366406	-0.0394231		CA	-0.000727855	-0.105434		H1	-0.0182481	-0.0175075
C5.OH..C3.DC.M.	-0.000368944	-0.039696		PC.aa.C40.4.36m	-0.000730555	-0.105825		PC.ae.C42.2	-0.0186707	-0.017913
Ile.36m	-0.000371184	-0.0399371		lysoPC.a.C28.1.36m	-0.000730952	-0.105882		lysoPC.a.C18.2	-0.0186808	-0.0179226
PC.ae.C36.0	-0.000380344	-0.0409226		PC.ae.C30.0.36m	-0.000759028	-0.109949		PC.ae.C38.0.36m	-0.0187475	-0.0179867
Putrescine	-0.000381611	-0.041059		PC.aa.C32.1.36m	-0.00076186	-0.11036		PC.aa.C42.6	-0.0194618	-0.018672
Met.SO.36m	-0.000387709	-0.0417151		lysoPC.a.C26.0.36m	-0.000795573	-0.115243		lysoPC.a.C16.1.36m	-0.0195858	-0.0187909
PC.aa.C40.5.36m	-0.000411831	-0.0443105		Thr.36m	-0.000809462	-0.117255		PC.ae.C36.0.36m	-0.0196038	-0.0188082
t4.OH.Pro.36m	-0.00041539	-0.0446934		PC.ae.C38.1.36m	-0.000825675	-0.119604		Arg.36m	-0.0215499	-0.0206753
Taurine	-0.000415952	-0.0447539		PC.aa.C32.1	-0.000829897	-0.120215		C14.1.36m	-0.021986	-0.0210937
C18.36m	-0.000422701	-0.04548		SM.C24.1	-0.00084019	-0.121706		TCDCA.36m	-0.0230226	-0.0220883
PC.aa.C28.1	-0.000439127	-0.0472473		lysoPC.a.C26.1	-0.000906217	-0.13127		C18.1.36m	-0.0231704	-0.0222301
C9	-0.000445054	-0.0478851		Arg.36m	-0.000908253	-0.131565		Trp.36m	-0.0237647	-0.0228003
PC.aa.C34.4.36m	-0.000450514	-0.0484725		C6..C4.1.DC..36m	-0.000913301	-0.132297		C0.36m	-0.0243519	-0.0233636
PC.aa.C38.0.36m	-0.000465141	-0.0500463		PC.ae.C40.3	-0.000917816	-0.132951		SM.C16.1	-0.0243685	-0.0233796
Putrescine.36m	-0.000472406	-0.050828		SM.C20.2	-0.000919791	-0.133237		PC.aa.C36.1.36m	-0.0244406	-0.0234487
PC.aa.C30.0.36m	-0.000478669	-0.0515018		C9	-0.000959418	-0.138977		SM.C24.0.36m	-0.0250313	-0.0240155
PC.ae.C34.2.36m	-0.00048787	-0.0524918		Total.SM.OH.	-0.000960999	-0.139206		C5.OH..C3.DC.M.	-0.0260945	-0.0250355
PC.ae.C40.3.36m	-0.000506007	-0.0544433		Ala	-0.000991674	-0.143649		PC.ae.C40.4.36m	-0.026825	-0.0257364
Tyr	-0.000524073	-0.056387		lysoPC.a.C20.4.36m	-0.000996812	-0.144394		PC.aa.C32.1	-0.0289116	-0.0277383
C14.1.36m	-0.000553284	-0.0595299		PC.aa.C42.1.36m	-0.00100538	-0.145635		PC.ae.C44.4	-0.0301522	-0.0289285
SM.C26.0	-0.000554981	-0.0597125		C3.DC..C4.OH..36m	-0.00100745	-0.145934		lysoPC.a.C16.0.36m	-0.03029	-0.0290607
Sum.Conjugated	-0.000557576	-0.0599917		GCA	-0.00102386	-0.148311		C10.36m	-0.0313028	-0.0300324
Total.SM.and.OH.36m	-0.000583571	-0.0627886		PC.aa.C38.5.36m	-0.00103996	-0.150645		Gln	-0.0331284	-0.031784
Kynurenine	-0.000589138	-0.0633877		C18	-0.00108142	-0.15665		C6..C4.1.DC..36m	-0.0366328	-0.0351461
PC.aa.C38.6	-0.000605917	-0.0651929		Orn	-0.00111622	-0.161691		PC.aa.C24.0.36m	-0.0377943	-0.0362605
Met.36m	-0.000617912	-0.0664835		PC.aa.C36.4.36m	-0.00116962	-0.169426		PC.ae.C34.2.36m	-0.0428533	-0.0411141
Leu.36m	-0.000630608	-0.0678495		lysoPC.a.C17.0	-0.00119189	-0.172652		C2.36m	-0.0437939	-0.0420166
DCA.36m	-0.000630765	-0.0678664		Trp	-0.00124598	-0.180487		SM.C26.0	-0.0441039	-0.042314
PC.ae.C34.3.36m	-0.000635705	-0.0683979		PC.aa.C32.3.36m	-0.00166654	-0.241408		lysoPC.a.C24.0.36m	-0.0509408	-0.0488734
Kynurenine.36m	-0.000724027	-0.0779009		DCA.36m	-0.00214021	-0.310021		LCA.36m	-0.0979635	-0.0939878
